# Supplementary material for: Autoprocessing and oxyanion loop reorganization upon GC373 and nirmatrelvir binding of monomeric SARS-CoV-2 main protease catalytic domain
Source: Commun Biol. 2022 Sep 16;5:976. doi: 10.1038/s42003-022-03910-y (PMC9481597; doi:10.1038/s42003-022-03910-y)
Supplement: Supplementary file 3 — Supplementary data 1 [file 42003_2022_3910_MOESM3_ESM.xlsx]

## Sheet: Sheet1
Fig. 2a	Volume (ml)	dRI	Volume (ml)	Mass	Fig. 2b	s20w	MPro1-199	s20w	MPro1-196	Fig. 2c	X	Y	Fit X	Fit Y	Fig. 2d	X	Y	Fit X	Fit Y	Fig. 2f	Volume (ml)	dRI	Volume (ml)	Mass		Fig. 3a	X	Y	Fit	Fig. 3c	X	Y	Fit		Fig. 6a	X	Y/no inhibitor	X	Y/GC376	X	Y/NMV	Fig. 6b	X	Y/GC376	X	Y/NMV	Fig. 6c	X	Y/GC376
																											0.0195	--	-2090.45		0.01954	--	-1459.41
	-0.1718	7.7789e-07	14.0484	21607.9		0	0.0014273	0	0.0015958		100	0.0207	0	-0.00027876		435	0.05	0	9.2805								0.1129	--	-2057.95		0.11288	-1982.36	-1982.5			0	0.0029385	0	0.0037877	0	0.006455		0	0.0029948	0	0.0039222		0	0.0025385
	-0.1639	7.7998e-07	14.0569	21642.9		0.045	2.953e-15	0.0451	1.1998e-16		50	0.0098003	0.4688	-0.00018111		217	0.025	0.00023438	11.2645		-0.0552	-8.9722e-08	13.3871	25177.6			0.2071	-2022.78	-1994.4		0.20708	-3259.65	-3257.45			0.0468	0.1401	0.0468	0.1753	0.045	0.1307		0.0455	2.1115e-14	0.045	6.2591e-17		0.0458	2.7255e-07
	-0.156	7.8359e-07	14.0653	21673.1		0.0901	1.3185e-18	0.0901	9.3697e-16		25	0.0049349	0.9375	-8.3463e-05		154	0.0167	0.00046875	13.2484		-0.0473	-8.9546e-08	13.3955	25186.8			0.3021	-1926.02	-1914.68		0.30214	-3547.48	-3596.68			0.0936	0.0108	0.0936	0.007303	0.0901	0.00079444		0.091	7.9826e-15	0.0901	1.365e-15		0.0916	7.8113e-15
	-0.1481	7.8319e-07	14.0737	21740		0.1351	2.0043e-20	0.1352	2.5132e-20		12.5	0.0020851	1.4063	1.4187e-05		106	0.0125	0.00070313	15.2323		-0.0394	-8.9973e-08	13.4039	25181.2			0.3981	-1792.25	-1815.36		0.39806	-3634.3	-3574.3			0.1404	0.00098085	0.1404	0.00021392	0.1351	2.6139e-06		0.1364	5.2245e-16	0.1351	2.8674e-17		0.1373	5.9758e-16
	-0.1402	7.8279e-07	14.0821	21962.8		0.1801	2.0043e-20	0.1802	2.5132e-20		6.25	0.0018071	1.875	0.00011184		91	0.01	0.0009375	17.2162		-0.0315	-9.04e-08	13.4124	25153.4			0.4948	-1691.99	-1693.53		0.49483	-3605.97	-3467.07			0.1871	0.00010469	0.1871	4.6793e-06	0.1801	6.5994e-09		0.1819	4.3256e-15	0.1801	5.7518e-20		0.1831	1.1731e-15
	-0.1323	7.8156e-07	14.0905	22161.3		0.2252	2.0043e-20	0.2253	2.5132e-20		3.125	-4.5374e-08	2.3438	0.00020949		77	0.008	0.0011719	19.2001		-0.0236	-9.433e-08	13.4208	25111.9			0.5925	-1556.36	-1548.19		0.59247	-3286.83	-3304.47			0.2339	1.3012e-05	0.2339	8.0051e-08	0.2252	1.5524e-11		0.2274	2.5867e-14	0.2252	5.7518e-20		0.2289	2.0496e-14
	-0.1244	7.7663e-07	14.0989	22249		0.2702	2.8738e-15	0.2703	2.5132e-20				2.8125	0.00030714		70	0.0067	0.0014063	21.1841		-0.0157	-9.696e-08	13.4292	25069.9			0.691	-1381.54	-1381.96		0.69097	-3037.11	-3084.55			0.2807	1.8526e-06	0.2807	1.1316e-09	0.2702	7.8311e-14		0.2729	9.8817e-20	0.2702	5.7518e-20		0.2747	3.0504e-14
	-0.1165	7.7244e-07	14.1074	22334.2		0.3152	7.3515e-15	0.3154	2.5132e-20				3.2813	0.00040479		61.7	0.0057	0.0016406	23.168		-0.0077875	-9.7874e-08	13.4376	25028.8			0.7903	-1117.89	-1202.24		0.79033	-2683.42	-2802.42			0.3275	2.9713e-07	0.3275	1.4115e-11	0.3152	3.8842e-14		0.3184	3.6607e-15	0.3152	5.7518e-20		0.3204	3.6928e-14
	-0.1086	7.6931e-07	14.1158	22388.6		0.3603	3.9386e-15	0.3604	1.7485e-14				3.75	0.00050243		53.5	0.005	0.001875	25.1519		0.00010727	-1.0108e-07	13.446	24993.2			0.8906	-1029.34	-1020.35		0.89055	-2403.25	-2461.63			0.3743	5.2789e-08	0.3743	2.0863e-13	0.3603	1.2441e-18		0.3639	4.3637e-14	0.3603	5.7518e-20		0.3662	2.3602e-14
	-0.1007	7.6762e-07	14.1242	22400.6		0.4053	2.2703e-15	0.4055	1.3144e-14				4.2188	0.00060008				0.0021094	27.1358		0.0080021	-1.0219e-07	13.4544	24928.1			0.9916	-794.437	-848.389		0.99163	-2042.7	-2081.96			0.4211	1.022e-08	0.4211	1.0263e-13	0.4053	4.0728e-19		0.4093	1.2135e-14	0.4053	1.3027e-14		0.412	6.2092e-15
	-0.0928	7.6918e-07	14.1326	22398.9		0.4504	2.072e-15	0.4506	1.8507e-14				4.6875	0.00069773				0.0023438	29.1197		0.0159	-1.0117e-07	13.4629	24885.6			1.0936	-809.593	-695.556		1.09356	-1769.2	-1698.32			0.4678	2.1227e-09	0.4678	1.3003e-13	0.4504	4.0728e-19		0.4548	1.2181e-14	0.4504	1.013e-14		0.4578	3.771e-16
	-0.0849	7.6851e-07	14.141	22520.4		0.4954	2.7167e-15	0.4956	3.1843e-15				5.1563	0.00079538				0.0025781	31.1037		0.0238	-1.01e-07	13.4713	24880.6			1.1964	-602.778	-566.249		1.19636	-1418.8	-1347.45			0.5146	4.662e-10	0.5146	1.3576e-13	0.4954	4.0728e-19		0.5003	1.8987e-14	0.4954	1.1259e-14		0.5035	8.0424e-19
	-0.077	7.6783e-07	14.1494	22538.2		0.5404	5.3827e-15	0.5407	8.877e-15				5.625	0.00089303				0.0028125	33.0876		0.0317	-9.8973e-08	13.4797	24888.3			1.3	-538.861	-460.553		1.30002	-1146.19	-1052.6			0.5614	1.0737e-10	0.5614	4.9514e-15	0.5404	4.2089e-14		0.5458	4.8902e-16	0.5404	1.8884e-14		0.5493	1.0356e-13
	-0.0691	7.6603e-07	14.1579	22520.8		0.5855	1.268e-14	0.5857	3.2613e-15				6.0938	0.00099068				0.0030469	35.0715		0.0396	-9.7834e-08	13.4881	24894.3			1.4045	-405.873	-375.929		1.40453	-931.881	-819.251			0.6082	2.5226e-11	0.6082	1.4017e-14	0.5855	2.7752e-13		0.5913	4.5709e-20	0.5855	4.4281e-14		0.5951	5.7251e-15
	-0.0612	7.6515e-07	14.1663	22573.7		0.6305	4.3543e-15	0.6308	1.9276e-14				6.5625	0.0010883				0.0032813	37.0554		0.0475	-9.8966e-08	13.4965	24905.2			1.5099	-329.305	-308.837		1.50991	-678.7	-640.826			0.655	6.1371e-12	0.655	1.4305e-14	0.6305	5.8125e-15		0.6368	3.5462e-14	0.6305	1.3486e-14		0.6409	1.2106e-15
	-0.0534	7.6407e-07	14.1747	22631.1		0.6755	2.061e-15	0.6758	1.8075e-14				7.0313	0.001186				0.0035156	39.0393		0.0554	-1.001e-07	13.505	24914.4			1.6162	-243.346	-255.752		1.61615	-473.501	-506.346			0.7018	1.5339e-12	0.7018	1.1084e-13	0.6755	8.5045e-14		0.6822	1.1494e-14	0.6755	5.8698e-15		0.6866	5.1061e-14
	-0.0455	7.6298e-07	14.1831	22768.2		0.7206	1.6166e-14	0.7209	2.5254e-15				7.5	0.0012836				0.00375	41.0232		0.0633	-1.0275e-07	13.5134	24915.1			1.7233	-136.203	-213.62		1.72325	-277.919	-405.085			0.7486	3.8802e-13	0.7486	2.3974e-14	0.7206	4.0728e-19		0.7277	2.5316e-15	0.7206	4.4424e-14		0.7324	1.4206e-19
	-0.0376	7.6064e-07	14.1915	22828.4		0.7656	1.9032e-14	0.7659	5.3753e-15				7.9688	0.0013813				0.0039844	43.0072		0.0712	-1.061e-07	13.5218	24918.6			1.8312	-77.0953	-179.972		1.8312	-151.469	-328.305			0.7953	1.7648e-13	0.7953	8.6377e-15	0.7656	1.4549e-13		0.7732	4.5709e-20	0.7656	5.3907e-14		0.7782	1.9647e-14
	-0.0297	7.5742e-07	14.2	22848.1		0.8106	3.3889e-15	0.811	1.414e-14				8.4375	0.0014789				0.0042188	44.9911		0.0791	-1.0712e-07	13.5302	24913.5			1.94	-0.8092	-152.886		1.94002	-14.1171	-269.437			0.8421	4.6754e-14	0.8421	1.8213e-18	0.8106	4.0728e-19		0.8187	8.9458e-16	0.8106	1.1081e-14		0.824	2.4913e-14
	-0.0218	7.5319e-07	14.2084	22896		0.8557	8.2239e-15	0.8561	4.3467e-15				8.9063	0.0015766				0.0044531	46.975		0.087	-1.1337e-07	13.5386	24904.4												0.8889	1.3006e-14	0.8889	1.1652e-15	0.8557	4.0728e-19		0.8642	4.5709e-20	0.8557	3.0794e-14		0.8697	1.4206e-19
	-0.0139	7.493e-07	14.2168	22921.8		0.9007	2.2905e-15	0.9011	1.6288e-14				9.375	0.0016742				0.0046875	48.9589		0.0948	-1.15e-07	13.547	24888.8												0.9357	5.1552e-14	0.9357	1.9081e-18	0.9007	1.4159e-13		0.9097	1.4392e-14	0.9007	9.9108e-15		0.9155	8.0387e-14
	-0.0059856	7.4676e-07	14.2252	22936.5		0.9457	8.6774e-15	0.9462	5.6758e-15				9.8438	0.0017719				0.0049219	50.9428		0.1027	-1.1603e-07	13.5555	24866.6												0.9825	7.3858e-15	0.9825	3.6874e-18	0.9457	4.0728e-19		0.9551	4.5709e-20	0.9457	4.5271e-14		0.9613	1.4206e-19
	0.0019092	7.461e-07	14.2336	22971.9		0.9908	3.1391e-15	0.9912	2.6132e-15				10.3125	0.0018695				0.0051563	52.9268		0.1106	-1.1664e-07	13.5639	24859.3												1.0293	4.3509e-14	1.0293	9.3021e-18	0.9908	2.9253e-13		1.0006	4.412e-16	0.9908	2.4368e-14		1.0071	1.663e-14
	0.009804	7.4543e-07	14.242	22938.6		1.0358	1.4876e-14	1.0363	1.5099e-14				10.7813	0.0019672				0.0053906	54.9107		0.1185	-1.1856e-07	13.5723	24864.4												1.076	1.205e-14	1.076	5.5358e-16	1.0358	3.2837e-14		1.0461	9.5723e-15	1.0358	1.5441e-14		1.0528	1.4206e-19
	0.0177	7.4358e-07	14.2505	22940.9		1.0808	7.9708e-15	1.0813	2.5132e-20				11.25	0.0020648				0.005625	56.8946		0.1264	-1.2107e-07	13.5807	24874.1												1.1228	4.4299e-14	1.1228	5.7427e-14	1.0808	1.5704e-15		1.0916	4.5709e-20	1.0808	1.0437e-14		1.0986	1.9295e-15
	0.0256	7.4346e-07	14.2589	22948		1.1259	4.4601e-15	1.1264	1.7724e-14				11.7188	0.0021625				0.0058594	58.8785		0.1343	-1.2198e-07	13.5891	24883.3												1.1696	1.4127e-13	1.1696	1.5105e-13	1.1259	2.4947e-13		1.1371	4.5709e-20	1.1259	5.7518e-20		1.1444	1.8083e-14
	0.0335	7.4333e-07	14.2673	22969		1.1709	2.6383e-15	1.1714	2.5132e-20				12.1875	0.0022601				0.0060938	60.8624		0.1422	-1.2035e-07	13.5975	24893.1												1.2164	8.7365e-14	1.2164	1.738e-15	1.1709	1.028e-13		1.1825	1.936e-14	1.1709	5.0321e-14		1.1902	3.0239e-17
	0.0414	7.4386e-07	14.2757	22965.5		1.2159	1.9773e-14	1.2165	2.5132e-20				12.6563	0.0023578				0.0063281	62.8464		0.1501	-1.2208e-07	13.606	24905.2												1.2632	1.4935e-13	1.2632	1.6343e-15	1.2159	2.9962e-14		1.228	6.3587e-20	1.2159	5.7518e-20		1.236	1.978e-14
	0.0493	7.4496e-07	14.2841	22964.3		1.261	1.1429e-14	1.2615	2.5132e-20				13.125	0.0024554				0.0065625	64.8303		0.158	-1.238e-07	13.6144	24914.3												1.31	1.6271e-13	1.31	9.3675e-15	1.261	4.0728e-19		1.2735	4.0463e-19	1.261	5.7518e-20		1.2817	6.674e-16
	0.0572	7.449e-07	14.2925	22964.9		1.306	7.8512e-15	1.3066	2.2394e-14				13.5938	0.0025531				0.0067969	66.8142		0.1659	-1.278e-07	13.6228	24927.3												1.3568	8.4713e-14	1.3568	9.6904e-14	1.306	4.0728e-19		1.319	5.0493e-18	1.306	5.7518e-20		1.3275	1.1044e-15
	0.0651	7.4484e-07	14.301	22962.8		1.3511	9.3421e-15	1.3517	2.5132e-20				14.0625	0.0026507				0.0070313	68.7981		0.1738	-1.3042e-07	13.6312	24944.4												1.4036	1.3819e-13	1.4036	1.53e-13	1.3511	1.5318e-14		1.3645	3.8098e-15	1.3511	5.7518e-20		1.3733	7.8378e-19
	0.073	7.4261e-07	14.3094	22945.9		1.3961	2.0043e-20	1.3967	2.5132e-20				14.5313	0.0027484				0.0072656	70.782		0.1817	-1.3061e-07	13.6396	24934.8												1.4503	1.0468e-13	1.4503	3.6724e-14	1.3961	1.5663e-17		1.41	1.1363e-16	1.3961	5.7518e-20		1.4191	2.4688e-15
	0.0809	7.4172e-07	14.3178	22936.7		1.4411	2.0043e-20	1.4418	2.5132e-20				15	0.002846				0.0075	72.766		0.1896	-1.3135e-07	13.648	24925.8												1.4971	9.4511e-14	1.4971	3.1816e-14	1.4411	1.8266e-13		1.4554	1.5108e-16	1.4411	4.4995e-14		1.4648	2.3946e-16
	0.0888	7.4102e-07	14.3262	22930.4		1.4862	2.0043e-20	1.4868	2.5132e-20				15.4688	0.0029437				0.0077344	74.7499		0.1975	-1.3364e-07	13.6565	24925.5												1.5439	1.2138e-13	1.5439	3.7635e-14	1.4862	1.5637e-14		1.5009	9.1094e-20	1.4862	1.0587e-14		1.5106	1.3443e-14
	0.0966	7.4031e-07	14.3346	22899.4		1.5312	2.0043e-20	1.5319	2.5132e-20				15.9375	0.0030413				0.0079688	76.7338		0.2054	-1.3542e-07	13.6649	24925.3												1.5907	2.9254e-13	1.5907	1.0876e-13	1.5312	2.7244e-13		1.5464	1.6055e-16	1.5312	2.2065e-14		1.5564	6.4964e-14
	0.1045	7.4042e-07	14.343	22880.1		1.5762	2.0043e-20	1.5769	6.8838e-20				16.4063	0.003139				0.0082031	78.7177		0.2133	-1.3226e-07	13.6733	24921												1.6375	2.8576e-12	1.6375	2.7556e-12	1.5762	7.8587e-12		1.5919	2.236e-16	1.5762	5.2907e-14		1.6022	6.7898e-15
	0.1124	7.404e-07	14.3515	22867.9		1.6213	2.0043e-20	1.622	3.9751e-15				16.875	0.0032366				0.0084375	80.7016		0.2212	-1.3104e-07	13.6817	24917.3												1.6843	3.3401e-11	1.6843	7.1425e-11	1.6213	1.984e-10		1.6374	1.592e-14	1.6213	2.1249e-18		1.6479	1.1152e-15
	0.1203	7.4038e-07	14.3599	22840.2		1.6663	2.0043e-20	1.6671	9.1522e-15				17.3438	0.0033343				0.0086719	82.6855		0.2291	-1.2922e-07	13.6901	24915.3												1.731	4.4765e-10	1.731	1.6631e-09	1.6663	4.2491e-09		1.6829	2.4653e-15	1.6663	1.3816e-15		1.6937	5.1081e-15
	0.1282	7.3922e-07	14.3683	22812		1.7113	2.0043e-20	1.7121	2.8697e-15				17.8125	0.0034319				0.0089063	84.6695		0.237	-1.2886e-07	13.6985	24916.9												1.7778	6.4812e-09	1.7778	3.4024e-08	1.7113	7.5223e-08		1.7283	2.6112e-14	1.7113	3.7535e-15		1.7395	7.8103e-15
	0.1361	7.3729e-07	14.3767	22736.7		1.7564	2.606e-18	1.7572	3.086e-15				18.2813	0.0035296				0.0091406	86.6534		0.2448	-1.2957e-07	13.707	24925.6												1.8246	9.5867e-08	1.8246	5.8892e-07	1.7564	1.071e-06		1.7738	1.8552e-14	1.7564	1.7907e-15		1.7853	1.0986e-13
	0.144	7.3536e-07	14.3851	22684.3		1.8014	5.916e-16	1.8022	1.2353e-15				18.75	0.0036272				0.009375	88.6373		0.2527	-1.3027e-07	13.7154	24935.9												1.8714	1.3721e-06	1.8714	8.2461e-06	1.8014	1.2107e-05		1.8193	2.8571e-14	1.8014	4.6384e-14		1.831	5.5846e-14
	0.1519	7.2963e-07	14.3935	22681.4		1.8464	1.0989e-14	1.8473	1.6941e-15				19.2188	0.0037249				0.0096094	90.6212		0.2606	-1.3205e-07	13.7238	24938.4												1.9182	1.7845e-05	1.9182	9.2521e-05	1.8464	0.00010712		1.8648	1.061e-14	1.8464	1.7387e-15		1.8768	8.6956e-11
	0.1598	7.3314e-07	14.402	22678.5		1.8915	1.4054e-16	1.8923	1.2242e-15				19.6875	0.0038225				0.0098438	92.6051		0.2685	-1.3861e-07	13.7322	24943.1												1.965	0.00020014	1.965	0.00080551	1.8915	0.00073664		1.9103	2.1506e-14	1.8915	2.5791e-14		1.9226	4.5004e-08
	0.1677	7.3488e-07	14.4104	22630.7		1.9365	4.5498e-15	1.9374	1.8302e-14				20.1563	0.0039202				0.0101	94.5891		0.2764	-1.3984e-07	13.7406	24946.5												2.0118	0.0018063	2.0118	0.0053221	1.9365	0.0039304		1.9557	8.7172e-15	1.9365	4.1252e-16		1.9684	7.9375e-06
	0.1756	7.3453e-07	14.4188	22603		1.9816	4.349e-16	1.9824	1.1723e-09				20.625	0.0040178				0.0103	96.573		0.2843	-1.4057e-07	13.7491	24955.1												2.0585	0.0126	2.0585	0.0263	1.9816	0.0163		2.0012	4.3906e-14	1.9816	9.9656e-16		2.0142	0.00049832
	0.1835	7.3418e-07	14.4272	22593.2		2.0266	6.6593e-16	2.0275	6.3431e-06				21.0938	0.0041155				0.0105	98.5569		0.2922	-1.413e-07	13.7575	24955.7												2.1053	0.064	2.1053	0.0974	2.0266	0.0533		2.0467	6.0001e-12	2.0266	9.6522e-13		2.0599	0.0118
	0.1914	7.3635e-07	14.4356	22605.5		2.0716	7.2071e-08	2.0726	0.0030274				21.5625	0.0042131				0.0108	100.541		0.3001	-1.4128e-07	13.7659	24942.9												2.1521	0.2306	2.1521	0.2688	2.0716	0.1379		2.0922	2.3094e-08	2.0716	1.6622e-08		2.1057	0.1143
	0.1993	7.3904e-07	14.4441	22590.8		2.1167	0.00024897	2.1176	0.1552				22.0313	0.0043108				0.011	102.525		0.308	-1.4171e-07	13.7743	24925.4												2.1989	0.5619	2.1989	0.5511	2.1167	0.2908		2.1377	1.3124e-05	2.1167	2.4937e-05		2.1515	0.4786
	0.2072	7.4027e-07	14.4525	22564.7		2.1617	0.0466	2.1627	1				22.5	0.0044084				0.0113	104.509		0.3159	-1.4214e-07	13.7827	24909.4												2.2457	0.9276	2.2457	0.8513	2.1617	0.5029		2.1832	0.0014659	2.1617	0.0035372		2.1972	0.9652
	0.2151	7.3983e-07	14.4609	22519.5		2.2067	0.6274	2.2077	0.8721				22.9688	0.0045061				0.0115	106.493		0.3238	-1.4272e-07	13.7911	24894.2												2.2925	1	2.2925	1	2.2067	0.7276		2.2286	0.0379	2.2067	0.0538		2.243	1
	0.223	7.3939e-07	14.4693	22441.1		2.2518	1	2.2528	0.1347				23.4375	0.0046037				0.0117	108.477		0.3317	-1.433e-07	13.7996	24885.5												2.3392	0.7138	2.3392	0.912	2.2518	0.9147		2.2741	0.2957	2.2518	0.3065		2.2888	0.5913
	0.2309	7.37e-07	14.4777	22347.9		2.2968	0.2395	2.2978	0.0042031				23.9063	0.0047014				0.012	110.46		0.3396	-1.4389e-07	13.808	24890.3												2.386	0.3388	2.386	0.6619	2.2968	1		2.3196	0.7875	2.2968	0.6847		2.3346	0.2202
	0.2388	7.3945e-07	14.4861	22293.7		2.3418	0.0152	2.3429	3.4455e-05				24.375	0.004799				0.0122	112.444		0.3475	-1.4448e-07	13.8164	24894.7												2.4328	0.1068	2.4328	0.3936	2.3418	0.9879		2.3651	1	2.3418	0.4457		2.3804	0.0535
	0.2466	7.4047e-07	14.4946	22243.9		2.3869	0.00034022	2.3879	8.0208e-08				24.8438	0.0048967				0.0124	114.428		0.3554	-1.4611e-07	13.8248	24897.5												2.4796	0.0232	2.4796	0.1946	2.3869	0.8872		2.4106	0.7227	2.3869	0.1651		2.4261	0.0097317
	0.2545	7.4054e-07	14.503	22210		2.4319	3.4921e-06	2.433	7.0864e-11				25.3125	0.0049943				0.0127	116.412		0.3633	-1.5253e-07	13.8332	24899.4												2.5264	0.0036065	2.5264	0.0829	2.4319	0.7441		2.4561	0.3553	2.4319	0.0424		2.4719	0.0013952
	0.2624	7.4013e-07	14.5114	22219		2.4769	3.2931e-16	2.4781	2.728e-14				25.7813	0.005092				0.0129	118.396		0.3712	-1.5832e-07	13.8416	24911.4												2.5732	0.00040506	2.5732	0.0315	2.4769	0.5964		2.5015	0.1251	2.4769	0.0129		2.5177	0.00016853
	0.2703	7.3972e-07	14.5198	22268.8		2.522	4.5857e-11	2.5231	1.7181e-15				26.25	0.0051896				0.0131	120.38		0.3791	-1.5818e-07	13.8501	24924.7												2.62	3.5044e-05	2.62	0.0109	2.522	0.4574		2.547	0.049	2.522	0.0042971		2.5635	1.8439e-05
	0.2782	7.3751e-07	14.5282	22251.6		2.567	8.47e-13	2.5682	3.3585e-17				26.7188	0.0052873				0.0134	122.364		0.387	-1.5745e-07	13.8585	24915.8												2.6667	2.4084e-06	2.6667	0.0035318	2.567	0.3438		2.5925	0.0182	2.567	0.0012759		2.6092	1.8733e-06
	0.2861	7.369e-07	14.5366	22205.1		2.612	4.2338e-16	2.6132	1.0454e-15				27.1875	0.0053849				0.0136	124.348		0.3948	-1.5695e-07	13.8669	24894.6												2.7135	1.3687e-07	2.7135	0.0011047	2.612	0.2556		2.638	0.0082673	2.612	0.00055164		2.655	1.912e-07
	0.294	7.3781e-07	14.5451	22206.5		2.6571	1.7757e-15	2.6583	1.0796e-16				27.6563	0.0054826				0.0138	126.332		0.4027	-1.5677e-07	13.8753	24869.4												2.7603	6.7859e-09	2.7603	0.00034311	2.6571	0.1891		2.6835	0.0040519	2.6571	0.00035624		2.7008	2.0103e-08
	0.3019	7.4e-07	14.5535	22177.5		2.7021	2.2022e-15	2.7033	5.4851e-16				28.125	0.0055802				0.0141	128.316		0.4106	-1.5659e-07	13.8837	24846.1												2.8071	3.0146e-10	2.8071	0.00010778	2.7021	0.1407		2.7289	0.0028724	2.7021	0.00034066		2.7466	2.2624e-09
	0.3098	7.3996e-07	14.5619	22111		2.7472	1.3728e-16	2.7484	1.4917e-14				28.5938	0.0056779				0.0143	130.3		0.4185	-1.5484e-07	13.8921	24828.1												2.8539	1.2958e-11	2.8539	3.5376e-05	2.7472	0.1051		2.7744	0.0025887	2.7472	0.00044781		2.7923	2.7972e-10
	0.3177	7.3991e-07	14.5703	22012.3		2.7922	4.8484e-15	2.7934	3.2431e-15				29.0625	0.0057755				0.0145	132.284		0.4264	-1.5486e-07	13.9006	24810.4												2.9007	5.4732e-13	2.9007	1.2239e-05	2.7922	0.08		2.8199	0.0029077	2.7922	0.00087668		2.8381	3.8642e-11
	0.3256	7.3955e-07	14.5787	21919.5		2.8372	2.9733e-15	2.8385	1.0708e-14				29.5313	0.0058732				0.0148	134.267		0.4343	-1.5489e-07	13.909	24792												2.9474	8.7257e-14	2.9474	4.5477e-06	2.8372	0.0617		2.8654	0.0043402	2.8372	0.0019634		2.8839	6.1204e-12
	0.3335	7.4231e-07	14.5871	21891.2		2.8823	2.9168e-16	2.8835	5.142e-18				30	0.0059708				0.015	136.251		0.4422	-1.5499e-07	13.9174	24780.8												2.9942	1.5229e-15	2.9942	1.8468e-06	2.8823	0.0485		2.9109	0.0070886	2.8823	0.0059598		2.9297	1.1073e-12
	0.3414	7.4361e-07	14.5956	21966.3		2.9273	1.2107e-14	2.9286	2.014e-14				30.4688	0.0060685				0.0152	138.235		0.4501	-1.6056e-07	13.9258	24766.3												3.041	1.4031e-14	3.041	8.2433e-07	2.9273	0.0389		2.9564	0.0129	2.9273	0.0173		2.9754	2.3578e-13
	0.3493	7.4416e-07	14.604	21834		2.9723	7.1438e-15	2.9737	8.8427e-15				30.9375	0.0061661				0.0155	140.219		0.458	-1.659e-07	13.9342	24757.6												3.0878	1.7186e-13	3.0878	4.0835e-07	2.9723	0.0315		3.0018	0.0232	2.9723	0.0511		3.0212	1.1707e-13
	0.3572	7.4141e-07	14.6124	21856.3		3.0174	1.6912e-14	3.0187	1.8559e-14				31.4063	0.0062638				0.0157	142.203		0.4659	-1.6902e-07	13.9427	24768.6												3.1346	2.1546e-15	3.1346	2.2493e-07	3.0174	0.0261		3.0473	0.0418	3.0174	0.161		3.067	2.3868e-14
	0.3651	7.3865e-07				3.0624	1.5398e-14	3.0638	1.1272e-14				31.875	0.0063614				0.0159	144.187		0.4738	-1.6946e-07	13.9511	24771.9												3.1814	1.2509e-13	3.1814	1.3888e-07	3.0624	0.0219		3.0928	0.0686	3.0624	0.453		3.1128	1.1414e-13
	0.373	7.3166e-07				3.1074	1.883e-14	3.1088	1.0932e-14				32.3438	0.0064591				0.0162	146.171		0.4817	-1.6991e-07	13.9595	24753.4												3.2282	2.7766e-15	3.2282	9.544e-08	3.1074	0.0186		3.1383	0.0975	3.1074	0.7873		3.1586	6.3438e-14
	0.3809	7.3113e-07				3.1525	1.4707e-14	3.1539	1.216e-14				32.8125	0.0065567				0.0164	148.155		0.4896	-1.6974e-07	13.9679	24725.3												3.2749	1.4854e-13	3.2749	7.3261e-08	3.1525	0.0157		3.1838	0.1085	3.1525	1		3.2043	2.1925e-14
	0.3888	7.3144e-07				3.1975	2.9452e-15	3.1989	5.4401e-15				33.2813	0.0066544				0.0166	150.139		0.4975	-1.7026e-07	13.9763	24697.2												3.3217	9.507e-14	3.3217	6.2681e-08	3.1975	0.0136		3.2293	0.0941	3.1975	0.7517		3.2501	7.8233e-14
	0.3966	7.3221e-07				3.2425	1.1178e-14	3.244	6.7035e-15				33.75	0.006752				0.0169	152.123		0.5054	-1.7079e-07	13.9847	24662.9												3.3685	1.6477e-14	3.3685	5.9285e-08	3.2425	0.0118		3.2747	0.0676	3.2425	0.31		3.2959	8.2103e-14
	0.4045	7.3342e-07				3.2876	2.6699e-15	3.289	2.2929e-15				34.2188	0.0068497				0.0171	154.107		0.5133	-1.7124e-07	13.9932	24494.8												3.4153	4.7255e-15	3.4153	6.1205e-08	3.2876	0.0102		3.3202	0.0343	3.2876	0.063		3.3417	4.2157e-14
	0.4124	7.3285e-07				3.3326	1.9157e-14	3.3341	2.2038e-15				34.6875	0.0069473				0.0173	156.091		0.5212	-1.7417e-07														3.4621	2.0458e-15	3.4621	6.8819e-08	3.3326	0.0088905		3.3657	0.0137	3.3326	0.0058575		3.3874	1.2085e-13
	0.4203	7.3228e-07				3.3776	1.821e-15	3.3792	1.5265e-14				35.1563	0.007045				0.0176	158.075		0.5291	-1.7259e-07														3.5089	1.4377e-13	3.5089	8.3527e-08	3.3776	0.0078084		3.4112	0.0036136	3.3776	0.00022333		3.4332	7.729e-14
	0.4282	7.3142e-07				3.4227	2.3359e-14	3.4242	3.0002e-15				35.625	0.0071426				0.0178	160.058		0.537	-1.7347e-07														3.5556	1.5425e-13	3.5556	1.0788e-07	3.4227	0.0067472		3.4567	0.00083694	3.4227	1.5283e-06		3.479	1.0062e-13
	0.4361	7.3655e-07				3.4677	2.8417e-13	3.4693	6.1136e-16				36.0938	0.0072403				0.018	162.042		0.5448	-1.7436e-07														3.6024	1.7207e-13	3.6024	1.4782e-07	3.4677	0.0058979		3.5021	0.00014926	3.4677	7.6648e-09		3.5248	7.1022e-14
	0.444	7.3958e-07				3.5128	3.2588e-12	3.5143	9.494e-16				36.5625	0.0073379				0.0183	164.026		0.5527	-1.7665e-07														3.6492	1.2759e-13	3.6492	2.135e-07	3.5128	0.005143		3.5476	2.111e-05	3.5128	1.5702e-11		3.5705	5.481e-14
	0.4519	7.411e-07				3.5578	3.2347e-11	3.5594	1.6302e-15				37.0313	0.0074356				0.0185	166.01		0.5606	-1.7859e-07														3.696	1.704e-13	3.696	3.1837e-07	3.5578	0.0043761		3.5931	2.7451e-06	3.5578	1.1182e-14		3.6163	4.4713e-14
	0.4598	7.4108e-07				3.6028	3.02e-10	3.6044	2.047e-15				37.5	0.0075332				0.0187	167.994		0.5685	-1.7948e-07														3.7428	1.2354e-13	3.7428	4.9023e-07	3.6028	0.0037478		3.6386	3.1867e-07	3.6028	2.2226e-16		3.6621	3.902e-14
	0.4677	7.4107e-07				3.6479	2.2167e-09	3.6495	2.2098e-15				37.9688	0.0076309				0.019	169.978		0.5764	-1.8037e-07														3.7896	5.1012e-14	3.7896	7.6958e-07	3.6479	0.0032044		3.6841	2.8802e-11	3.6479	1.2406e-16		3.7079	3.5829e-14
	0.4756	7.4098e-07				3.6929	1.5983e-08	3.6945	2.2353e-15				38.4375	0.0077285				0.0192	171.962		0.5843	-1.7906e-07														3.8364	7.8869e-14	3.8364	1.2306e-06	3.6929	0.0027402		3.7296	3.8768e-09	3.6929	1.4194e-14		3.7536	3.4852e-14
	0.4835	7.4021e-07				3.7379	8.7652e-08	3.7396	2.1612e-15				38.9063	0.0078262				0.0195	173.946		0.5922	-1.7891e-07														3.8831	6.8633e-14	3.8831	1.9604e-06	3.7379	0.0023395		3.775	5.0145e-10	3.7379	6.7078e-15		3.7994	3.5218e-14
	0.4914	7.4046e-07				3.783	3.9361e-07	3.7847	1.9335e-15				39.375	0.0079238				0.0197	175.93		0.6001	-1.805e-07														3.9299	6.3393e-14	3.9299	3.1833e-06	3.783	0.0019624		3.8205	6.8863e-11	3.783	4.612e-14		3.8452	3.7227e-14
	0.4993	7.4071e-07				3.828	1.6008e-06	3.8297	1.3857e-15				39.8438	0.0080215				0.0199	177.914		0.608	-1.8209e-07														3.9767	6.094e-14	3.9767	5.0635e-06	3.828	0.0016438		3.866	1.1351e-11	3.828	6.7916e-15		3.891	4.0523e-14
	0.5072	7.4163e-07				3.873	5.2869e-06	3.8748	5.8293e-16				40.3125	0.0081191				0.0202	179.898		0.6159	-1.807e-07														4.0235	6.1377e-14	4.0235	8.0305e-06	3.873	0.00137		3.9115	1.0017e-12	3.873	1.6089e-15		3.9367	4.6018e-14
	0.5151	7.4392e-07				3.9181	1.4632e-05	3.9198	8.634e-20				40.7813	0.0082168				0.0204	181.881		0.6238	-1.7853e-07														4.0703	6.4538e-14	4.0703	1.2515e-05	3.9181	0.0011535		3.957	5.6438e-13	3.9181	5.6697e-14		3.9825	5.3724e-14
	0.523	7.4535e-07				3.9631	3.3879e-05	3.9649	8.9778e-16				41.25	0.0083144				0.0206	183.865		0.6317	-1.7827e-07														4.1171	7.0349e-14	4.1171	1.9198e-05	3.9631	0.00097378		4.0025	1.7558e-13	3.9631	2.1073e-14		4.0283	6.3765e-14
	0.5309	7.4721e-07				4.0081	6.6974e-05	4.0099	6.656e-15				41.7188	0.0084121				0.0209	185.849		0.6396	-1.7917e-07														4.1638	7.9678e-14	4.1638	2.9152e-05	4.0081	0.00082342		4.0479	6.5113e-14	4.0081	2.7254e-14		4.0741	7.8103e-14
	0.5388	7.4666e-07				4.0532	0.00012138	4.055	2.3495e-14				42.1875	0.0085097				0.0211	187.833		0.6475	-1.8007e-07														4.2106	9.2806e-14	4.2106	4.2321e-05	4.0532	0.00069364		4.0934	3.575e-14	4.0532	3.1554e-14		4.1198	9.729e-14
	0.5467	7.4611e-07				4.0982	0.00017484	4.1001	1.9035e-15				42.6563	0.0086073				0.0213	189.817		0.6554	-1.8276e-07														4.2574	1.1126e-13	4.2574	6.1341e-05	4.0982	0.00058295		4.1389	2.2538e-14	4.0982	5.9392e-15		4.1656	1.2417e-13
	0.5545	7.4497e-07				4.1433	0.00024423	4.1451	1.0066e-15				43.125	0.008705				0.0216	191.801		0.6633	-1.834e-07														4.3042	1.3659e-13	4.3042	8.5412e-05	4.1433	0.00049482		4.1844	2.1075e-14	4.1433	3.3358e-16		4.2114	9.8568e-14
	0.5624	7.4146e-07				4.1883	0.00028651	4.1902	1.824e-19				43.5938	0.0088026				0.0218	193.785		0.6712	-1.88e-07														4.351	1.7238e-13	4.351	0.0001164	4.1883	0.00042525		4.2299	3.0278e-14	4.1883	1.6604e-17		4.2572	1.2695e-13
	0.5703	7.3893e-07				4.2333	0.00030317	4.2352	3.9446e-15				44.0625	0.0089003				0.022	195.769		0.6791	-1.8718e-07														4.3978	1.3207e-13	4.3978	0.00015319	4.2333	0.00036624		4.2753	3.6895e-14	4.2333	9.0755e-19		4.303	4.9694e-14
	0.5782	7.3819e-07				4.2784	0.00029352	4.2803	4.2708e-15				44.5313	0.0089979				0.0223	197.753		0.687	-1.8702e-07														4.4446	1.7413e-13	4.4446	0.00019877	4.2784	0.0003192		4.3208	6.3966e-14	4.2784	1.0976e-19		4.3487	6.7072e-14
	0.5861	7.3936e-07				4.3234	0.00026167	4.3253	6.3801e-15				45	0.0090956				0.0225	199.737		0.6948	-1.8638e-07														4.4914	1.6704e-13	4.4914	0.00024949	4.3234	0.00028012		4.3663	1.4362e-13	4.3234	1.4035e-14		4.3945	9.2446e-14
	0.594	7.402e-07				4.3684	0.00021959	4.3704	4.806e-15				45.4688	0.0091932				0.0227	201.721		0.7027	-1.8586e-07														4.5381	1.6037e-13	4.5381	0.00030676	4.3684	0.00025422		4.4118	4.443e-13	4.3684	6.1163e-20		4.4403	1.2758e-13
	0.6019	7.4128e-07				4.4135	0.00018869	4.4154	2.5704e-19				45.9375	0.0092909				0.023	203.705		0.7106	-1.8534e-07														4.5849	1.2385e-13	4.5849	0.00036791	4.4135	0.00023066		4.4573	1.3257e-12	4.4135	5.8965e-20		4.4861	1.1545e-13
	0.6098	7.4414e-07				4.4585	0.00014033	4.4605	7.7083e-15				46.4063	0.0093885				0.0232	205.689		0.7185	-1.8466e-07														4.6317	1.7723e-13	4.6317	0.00043075	4.4585	0.00021088		4.5028	4.7456e-12	4.4585	9.3734e-16		4.5318	4.1552e-14
	0.6177	7.4457e-07				4.5035	0.00011137	4.5055	2.1673e-14				46.875	0.0094862				0.0234	207.673		0.7264	-1.8397e-07														4.6785	9.6011e-14	4.6785	0.00049556	4.5035	0.00019783		4.5482	2.1706e-11	4.5035	5.7519e-20		4.5776	5.6976e-14
	0.6256	7.471e-07				4.5486	8.4543e-05	4.5506	1.0646e-15				47.3438	0.0095838				0.0237	209.656		0.7343	-1.8432e-07														4.7253	1.4296e-13	4.7253	0.00055513	4.5486	0.00018792		4.5937	1.0367e-10	4.5486	8.745e-16		4.6234	8.1054e-14
	0.6335	7.4824e-07				4.5936	6.5795e-05	4.5957	8.6949e-15				47.8125	0.0096815				0.0239	211.64		0.7422	-1.8468e-07														4.7721	1.4481e-14	4.7721	0.00062185	4.5936	0.000182		4.6392	4.7097e-10	4.5936	5.7518e-20		4.6692	1.1625e-13
	0.6414	7.4824e-07				4.6386	5.1468e-05	4.6407	1.2026e-14				48.2813	0.0097791				0.0241	213.624		0.7501	-1.8858e-07														4.8188	2.8162e-14	4.8188	0.00067248	4.6386	0.00018135		4.6847	2.3166e-09	4.6386	4.5811e-16		4.7149	7.0367e-14
	0.6493	7.4823e-07				4.6837	4.2202e-05	4.6858	3.0799e-19				48.75	0.0098768				0.0244	215.608		0.758	-1.9159e-07														4.8656	5.2643e-14	4.8656	0.00073383	4.6837	0.00018356		4.7302	1.1279e-08	4.6837	5.7519e-20		4.7607	8.9939e-14
	0.6572	7.4423e-07				4.7287	3.4706e-05	4.7308	2.3552e-15				49.2188	0.01				0.0246	217.592		0.7659	-1.914e-07														4.9124	9.5761e-14	4.9124	0.00078087	4.7287	0.00019025		4.7757	5.5921e-08	4.7287	4.6197e-14		4.8065	1.1741e-13
	0.6651	7.4094e-07				4.7737	3.0643e-05	4.7759	6.4057e-20				49.6875	0.0101				0.0248	219.576		0.7738	-1.9199e-07														4.9592	1.7206e-13	4.9592	0.00083516	4.7737	0.00020312		4.8211	2.6639e-07	4.7737	5.7518e-20		4.8523	1.0086e-13
	0.673	7.3992e-07				4.8188	2.838e-05	4.8209	2.2732e-14				50.1563	0.0102				0.0251	221.56		0.7817	-1.9257e-07														5.006	1.5711e-13	5.006	0.00088451	4.8188	0.0002191		4.8666	1.2102e-06	4.8188	5.1375e-14		4.898	1.2917e-13
	0.6809	7.4188e-07				4.8638	2.7559e-05	4.866	4.4543e-20				50.625	0.0103				0.0253	223.544		0.7896	-1.9454e-07														5.0528	2.3909e-14	5.0528	0.0009319	4.8638	0.00024261		4.9121	4.784e-06	4.8638	4.8563e-15		4.9438	1.2394e-13
	0.6888	7.4468e-07				4.9088	2.8368e-05	4.911	8.0986e-15				51.0938	0.0104				0.0255	225.528		0.7975	-1.9219e-07														5.0996	4.6291e-14	5.0996	0.00098882	4.9088	0.00027781		4.9576	1.6806e-05	4.9088	5.7519e-20		4.9896	1.5831e-13
	0.6967	7.449e-07				4.9539	3.2456e-05	4.9561	3.073e-19				51.5625	0.0105				0.0258	227.512		0.8054	-1.874e-07														5.1463	1.0036e-13	5.1463	0.0010455	4.9539	0.00032716		5.0031	5.3199e-05	4.9539	8.5201e-15		5.0354	2.082e-13
	0.7045	7.4723e-07				4.9989	3.7937e-05	5.0012	3.8801e-20				52.0313	0.0106				0.026	229.496		0.8133	-1.8629e-07														5.1931	1.7602e-13	5.1931	0.0011076	4.9989	0.00038722		5.0485	0.00014955	4.9989	5.7518e-20		5.0812	2.6183e-13
	0.7124	7.4753e-07				5.044	5.0431e-05	5.0462	2.3062e-15				52.5	0.0107				0.0262	231.48		0.8212	-1.8657e-07														5.2399	5.7799e-14	5.2399	0.0011897	5.044	0.00047957		5.094	0.00038592	5.044	2.5946e-14		5.1269	3.3844e-13
	0.7203	7.4734e-07				5.089	7.3793e-05	5.0913	6.5013e-15				52.9688	0.0108				0.0265	233.463		0.8291	-1.8686e-07														5.2867	1.3177e-13	5.2867	0.0012809	5.089	0.00061002		5.1395	0.00087791	5.089	4.1937e-15		5.1727	4.4641e-13
	0.7282	7.4715e-07				5.134	0.00011315	5.1363	1.2995e-14				53.4375	0.0109				0.0267	235.447		0.837	-1.8788e-07														5.3335	1.4616e-13	5.3335	0.0013886	5.134	0.000788		5.185	0.0017225	5.134	5.7518e-20		5.2185	5.4727e-13
	0.7361	7.4648e-07				5.1791	0.00019631	5.1814	4.1524e-20				53.9063	0.011				0.027	237.431		0.8449	-1.9296e-07														5.3803	2.7007e-13	5.3803	0.0015312	5.1791	0.0010438		5.2305	0.0027147	5.1791	2.3877e-14		5.2642	7.2801e-13
	0.744	7.4535e-07				5.2241	0.00036937	5.2264	4.4728e-16				54.375	0.011				0.0272	239.415		0.8527	-1.9627e-07														5.427	1.0248e-12	5.427	0.0017062	5.2241	0.0014355		5.276	0.0040444	5.2241	4.5705e-15		5.31	9.2983e-13
	0.7519	7.4422e-07				5.2691	0.00076042	5.2715	3.0801e-15				54.8438	0.0111				0.0274	241.399		0.8606	-1.9608e-07														5.4738	4.0865e-12	5.4738	0.0019049	5.2691	0.0020149		5.3214	0.0056189	5.2691	5.7519e-20		5.3558	1.1656e-12
	0.7598	7.4132e-07											55.3125	0.0112				0.0277	243.383		0.8685	-1.9387e-07														5.5206	1.6196e-11	5.5206	0.0021783				5.3669	0.0068472				5.4016	1.5296e-12
	0.7677	7.4125e-07											55.7813	0.0113				0.0279	245.367		0.8764	-1.926e-07														5.5674	1.275e-10	5.5674	0.0050327				5.4124	0.00725				5.4474	1.9465e-12
	0.7756	7.3893e-07											56.25	0.0114				0.0281	247.351		0.8843	-1.9237e-07																					5.4579	0.0070161				5.4931	2.454e-12
	0.7835	7.416e-07											56.7188	0.0115				0.0284	249.335		0.8922	-1.9161e-07																					5.5034	0.0064441				5.5389	3.2044e-12
	0.7914	7.4535e-07											57.1875	0.0116				0.0286	251.319		0.9001	-1.9138e-07																					5.5489	0.0052444				5.5847	4.1137e-12
	0.7993	7.477e-07											57.6563	0.0117				0.0288	253.303		0.908	-1.9116e-07																					5.5943	0.0041735				5.6305	5.327e-12
	0.8072	7.4961e-07											58.125	0.0118				0.0291	255.286		0.9159	-1.8883e-07																					5.6398	0.0030746				5.6762	6.9644e-12
	0.8151	7.5031e-07											58.5938	0.0119				0.0293	257.27		0.9238	-1.8847e-07																					5.6853	0.0022177				5.722	9.04e-12
	0.823	7.5101e-07											59.0625	0.012				0.0295	259.254		0.9317	-1.8872e-07																					5.7308	0.0015266				5.7678	1.1755e-11
	0.8309	7.5145e-07											59.5313	0.0121				0.0298	261.238		0.9396	-1.8897e-07																					5.7763	0.0010313				5.8136	1.5616e-11
	0.8388	7.5158e-07											60	0.0122				0.03	263.222		0.9475	-1.9381e-07																					5.8217	0.0007073				5.8593	2.083e-11
	0.8467	7.4939e-07											60.4688	0.0123				0.0302	265.206		0.9554	-1.981e-07																					5.8672	0.00048089				5.9051	2.8116e-11
	0.8545	7.4721e-07											60.9375	0.0124				0.0305	267.19		0.9633	-1.9774e-07																					5.9127	0.00033992				5.9509	3.8237e-11
	0.8624	7.4513e-07											61.4063	0.0125				0.0307	269.174		0.9712	-1.9731e-07																					5.9582	0.0002498				5.9967	5.2797e-11
	0.8703	7.4381e-07											61.875	0.0126				0.0309	271.158		0.9791	-1.9562e-07																					6.0037	0.00018393				6.0424	7.3721e-11
	0.8782	7.4451e-07											62.3438	0.0127				0.0312	273.142		0.987	-1.9491e-07																					6.0492	0.00014121				6.0882	1.0511e-10
	0.8861	7.4944e-07											62.8125	0.0128				0.0314	275.126		0.9949	-1.9289e-07																					6.0946	0.00011666				6.134	1.5345e-10
	0.894	7.5114e-07											63.2813	0.0129				0.0316	277.11		1.0027	-1.8894e-07																					6.1401	9.4791e-05				6.1798	2.2333e-10
	0.9019	7.5168e-07											63.75	0.013				0.0319	279.094		1.0106	-1.8792e-07																					6.1856	8.2356e-05				6.2256	3.3281e-10
	0.9098	7.5195e-07											64.2188	0.0131				0.0321	281.077		1.0185	-1.8831e-07																					6.2311	7.9064e-05				6.2713	5.1347e-10
	0.9177	7.5193e-07											64.6875	0.0132				0.0323	283.061		1.0264	-1.8869e-07																					6.2766	7.8272e-05				6.3171	8.1324e-10
	0.9256	7.5192e-07											65.1563	0.0133				0.0326	285.045		1.0343	-1.9024e-07																					6.3221	7.1787e-05				6.3629	1.2968e-09
	0.9335	7.5039e-07											65.625	0.0134				0.0328	287.029		1.0422	-1.9584e-07																					6.3675	7.6215e-05				6.4086	2.116e-09
	0.9414	7.4669e-07											66.0938	0.0135				0.033	289.013		1.0501	-1.987e-07																					6.413	8.8886e-05				6.4544	3.5744e-09
	0.9493	7.4454e-07											66.5625	0.0136				0.0333	290.997		1.058	-1.9845e-07																					6.4585	0.00010912				6.5002	6.2156e-09
	0.9572	7.4466e-07											67.0313	0.0137				0.0335	292.981		1.0659	-1.9762e-07																					6.504	0.00012629				6.546	1.111e-08
	0.9651	7.4477e-07											67.5	0.0138				0.0337	294.965		1.0738	-1.9761e-07																					6.5495	0.00014203				6.5918	2.0278e-08
	0.973	7.4481e-07											67.9688	0.0139				0.034	296.949		1.0817	-1.9696e-07																					6.5949	0.00017351				6.6375	3.7874e-08
	0.9809	7.4485e-07											68.4375	0.014				0.0342	298.933		1.0896	-1.9297e-07																					6.6404	0.00021578				6.6833	7.2857e-08
	0.9888	7.4539e-07											68.9063	0.0141				0.0345	300.917		1.0975	-1.9166e-07																					6.6859	0.00027063				6.7291	1.4404e-07
	0.9967	7.4937e-07											69.375	0.0142				0.0347	302.901		1.1054	-1.9145e-07																					6.7314	0.00034109				6.7749	2.9274e-07
	1.0045	7.5403e-07											69.8438	0.0143				0.0349	304.885		1.1133	-1.9141e-07																					6.7769	0.00043594				6.8206	6.1644e-07
	1.0124	7.5632e-07											70.3125	0.0144				0.0352	306.868		1.1212	-1.9156e-07																					6.8224	0.00052326				6.8664	1.3145e-06
	1.0203	7.5706e-07											70.7813	0.0145				0.0354	308.852		1.1291	-1.9171e-07																					6.8678	0.00062078				6.9122	2.8714e-06
	1.0282	7.5672e-07											71.25	0.0146				0.0356	310.836		1.137	-1.9614e-07																					6.9133	0.00069805				6.958	6.49e-06
	1.0361	7.5637e-07											71.7188	0.0147				0.0359	312.82		1.1449	-2.0089e-07																					6.9588	0.0007845				7.0037	1.4683e-05
	1.044	7.5543e-07											72.1875	0.0148				0.0361	314.804		1.1527	-2.0265e-07																					7.0043	0.00086161				7.0495	3.4328e-05
	1.0519	7.509e-07											72.6563	0.0149				0.0363	316.788		1.1606	-2.024e-07																					7.0498	0.00084739				7.0953	8.1855e-05
	1.0598	7.4778e-07											73.125	0.015				0.0366	318.772		1.1685	-2.0247e-07																					7.0953	0.00080342				7.1411	0.00019834
	1.0677	7.4699e-07											73.5938	0.0151				0.0368	320.756		1.1764	-2.0255e-07																					7.1407	0.00076786				7.1868	0.00048578
	1.0756	7.4498e-07											74.0625	0.0151				0.037	322.74		1.1843	-2.0239e-07																					7.1862	0.0007005				7.2326	0.0012058
	1.0835	7.4761e-07											74.5313	0.0152				0.0373	324.724		1.1922	-1.9868e-07																					7.2317	0.00057369				7.2784	0.0060115
	1.0914	7.4957e-07											75	0.0153				0.0375	326.708		1.2001	-1.9457e-07																					7.2772	0.00045462
	1.0993	7.5077e-07											75.4688	0.0154				0.0377	328.692		1.208	-1.9466e-07																					7.3227	0.0003288
	1.1072	7.5458e-07											75.9375	0.0155				0.038	330.675		1.2159	-1.9474e-07																					7.3681	0.00022632
	1.1151	7.5667e-07											76.4063	0.0156				0.0382	332.659		1.2238	-1.9505e-07																					7.4136	0.00014936
	1.123	7.5548e-07											76.875	0.0157				0.0384	334.643		1.2317	-1.9926e-07																					7.4591	9.5021e-05
	1.1309	7.5429e-07											77.3438	0.0158				0.0387	336.627		1.2396	-2.063e-07																					7.5046	5.9186e-05
	1.1388	7.5147e-07											77.8125	0.0159				0.0389	338.611		1.2475	-2.0904e-07																					7.5501	3.3323e-05
	1.1467	7.5076e-07											78.2813	0.016				0.0391	340.595		1.2554	-2.0944e-07																					7.5956	1.8557e-05
	1.1545	7.5005e-07											78.75	0.0161				0.0394	342.579		1.2633	-2.1026e-07																					7.641	9.8122e-06
	1.1624	7.417e-07											79.2188	0.0162				0.0396	344.563		1.2712	-2.0816e-07																					7.6865	5.3738e-06
	1.1703	7.4344e-07											79.6875	0.0163				0.0398	346.547		1.2791	-2.0504e-07																					7.732	2.7514e-06
	1.1782	7.456e-07											80.1563	0.0164				0.0401	348.531		1.287	-2.0206e-07																					7.7775	1.3905e-06
	1.1861	7.4738e-07											80.625	0.0165				0.0403	350.515		1.2949	-2.002e-07																					7.823	7.0986e-07
	1.194	7.5113e-07											81.0938	0.0166				0.0405	352.498		1.3027	-1.9932e-07																					7.8685	3.4329e-07
	1.2019	7.5309e-07											81.5625	0.0167				0.0408	354.483		1.3106	-1.9954e-07																					7.9139	1.8451e-07
	1.2098	7.5502e-07											82.0313	0.0168				0.041	356.466		1.3185	-1.9976e-07																					7.9594	9.4919e-08
	1.2177	7.5686e-07											82.5	0.0169				0.0412	358.45		1.3264	-2.0109e-07																					8.0049	5.003e-08
	1.2256	7.566e-07											82.9688	0.017				0.0415	360.434		1.3343	-2.0663e-07																					8.0504	2.7059e-08
	1.2335	7.5634e-07											83.4375	0.0171				0.0417	362.418		1.3422	-2.0893e-07																					8.0959	1.5872e-08
	1.2414	7.5518e-07											83.9063	0.0172				0.042	364.402		1.3501	-2.0913e-07																					8.1414	1.1e-08
	1.2493	7.4958e-07											84.375	0.0173				0.0422	366.386		1.358	-2.0932e-07																					8.1868	7.0978e-09
	1.2572	7.4781e-07											84.8438	0.0174				0.0424	368.37		1.3659	-2.1048e-07																					8.2323	4.9085e-09
	1.2651	7.5094e-07											85.3125	0.0175				0.0427	370.354		1.3738	-2.0888e-07																					8.2778	3.6288e-09
	1.273	7.5394e-07											85.7813	0.0176				0.0429	372.338		1.3817	-2.0573e-07																					8.3233	2.9948e-09
	1.2809	7.5521e-07											86.25	0.0177				0.0431	374.322		1.3896	-2.0544e-07																					8.3688	2.889e-09
	1.2888	7.5629e-07											86.7188	0.0178				0.0434	376.306		1.3975	-2.0515e-07																					8.4142	2.9951e-09
	1.2967	7.5941e-07											87.1875	0.0179				0.0436	378.289		1.4054	-2.0385e-07																					8.4597	3.4635e-09
	1.3046	7.6104e-07											87.6563	0.018				0.0438	380.273		1.4133	-2.0386e-07																					8.5052	4.5139e-09
	1.3124	7.6185e-07											88.125	0.0181				0.0441	382.257		1.4212	-2.0387e-07																					8.5507	6.5742e-09
	1.3203	7.6266e-07											88.5938	0.0182				0.0443	384.241		1.4291	-2.0481e-07																					8.5962	1.0451e-08
	1.3282	7.6143e-07											89.0625	0.0183				0.0445	386.225		1.437	-2.1005e-07																					8.6417	1.8852e-08
	1.3361	7.602e-07											89.5313	0.0184				0.0448	388.209		1.4449	-2.1245e-07																					8.6871	4.1604e-08
	1.344	7.5749e-07											90	0.0185				0.045	390.193		1.4528	-2.131e-07																					8.7326	1.0927e-07
	1.3519	7.5653e-07											90.4688	0.0186				0.0452	392.177		1.4606	-2.1164e-07																					8.7781	3.1786e-07
	1.3598	7.556e-07											90.9375	0.0187				0.0455	394.161		1.4685	-2.118e-07																					8.8236	1.0241e-06
	1.3677	7.5382e-07											91.4063	0.0188				0.0457	396.145		1.4764	-2.1196e-07																					8.8691	3.9517e-06
	1.3756	7.5484e-07											91.875	0.0189				0.0459	398.129		1.4843	-2.125e-07																					8.9146	1.8195e-05
	1.3835	7.5772e-07											92.3438	0.019				0.0462	400.113		1.4922	-2.1229e-07																					8.96	0.00010016
	1.3914	7.6063e-07											92.8125	0.0191				0.0464	402.096		1.5001	-2.1077e-07																					9.0055	0.00063642
	1.3993	7.6078e-07											93.2813	0.0192				0.0466	404.08		1.508	-2.1075e-07																					9.051	0.0095046
	1.4072	7.6093e-07											93.75	0.0193				0.0469	406.064		1.5159	-2.1091e-07
	1.4151	7.6233e-07											94.2188	0.0193				0.0471	408.048		1.5238	-2.1107e-07
	1.423	7.6366e-07											94.6875	0.0194				0.0473	410.032		1.5317	-2.1588e-07
	1.4309	7.6297e-07											95.1563	0.0195				0.0476	412.016		1.5396	-2.1987e-07
	1.4388	7.6227e-07											95.625	0.0196				0.0478	414		1.5475	-2.197e-07
	1.4467	7.5585e-07											96.0938	0.0197				0.048	415.984		1.5554	-2.197e-07
	1.4546	7.5447e-07											96.5625	0.0198				0.0483	417.968		1.5633	-2.2045e-07
	1.4624	7.5295e-07											97.0313	0.0199				0.0485	419.952		1.5712	-2.212e-07
	1.4703	7.5446e-07											97.5	0.02				0.0488	421.936		1.5791	-2.2134e-07
	1.4782	7.5902e-07											97.9688	0.0201				0.049	423.92		1.587	-2.1963e-07
	1.4861	7.6216e-07											98.4375	0.0202				0.0492	425.904		1.5949	-2.1898e-07
	1.494	7.643e-07											98.9063	0.0203				0.0495	427.887		1.6028	-2.1583e-07
	1.5019	7.6693e-07											99.375	0.0204				0.0497	429.871		1.6106	-2.156e-07
	1.5098	7.6972e-07											99.8438	0.0205				0.0499	431.855		1.6185	-2.1654e-07
	1.5177	7.6917e-07											100.312	0.0206				0.0502	433.839		1.6264	-2.1748e-07
	1.5256	7.6863e-07											100.781	0.0207				0.0504	435.823		1.6343	-2.2262e-07
	1.5335	7.672e-07											101.25	0.0208				0.0506	437.807		1.6422	-2.2345e-07
	1.5414	7.6133e-07											101.719	0.0209				0.0509	439.791		1.6501	-2.2673e-07
	1.5493	7.5905e-07											102.188	0.021				0.0511	441.775		1.658	-2.2708e-07
	1.5572	7.5892e-07											102.656	0.0211				0.0513	443.759		1.6659	-2.269e-07
	1.5651	7.5865e-07											103.125	0.0212				0.0516	445.743		1.6738	-2.2672e-07
	1.573	7.6048e-07											103.594	0.0213				0.0518	447.727		1.6817	-2.2608e-07
	1.5809	7.6215e-07											104.062	0.0214				0.052	449.711		1.6896	-2.2394e-07
	1.5888	7.6296e-07											104.531	0.0215				0.0523	451.695		1.6975	-2.2049e-07
	1.5967	7.6545e-07											105	0.0216				0.0525	453.678		1.7054	-2.1894e-07
	1.6046	7.6725e-07											105.469	0.0217				0.0527	455.662		1.7133	-2.1828e-07
	1.6124	7.6862e-07											105.938	0.0218				0.053	457.646		1.7212	-2.2037e-07
	1.6203	7.6765e-07											106.406	0.0219				0.0532	459.63		1.7291	-2.2247e-07
	1.6282	7.6669e-07											106.875	0.022				0.0534	461.614		1.737	-2.2758e-07
	1.6361	7.6435e-07											107.344	0.0221				0.0537	463.598		1.7449	-2.2792e-07
	1.644	7.6054e-07											107.812	0.0222				0.0539	465.582		1.7528	-2.2901e-07
	1.6519	7.6048e-07											108.281	0.0223				0.0541	467.566		1.7606	-2.3073e-07
	1.6598	7.6212e-07											108.75	0.0224				0.0544	469.55		1.7685	-2.2964e-07
	1.6677	7.6277e-07											109.219	0.0225				0.0546	471.534		1.7764	-2.2798e-07
	1.6756	7.638e-07											109.688	0.0226				0.0548	473.518		1.7843	-2.2521e-07
	1.6835	7.6684e-07											110.156	0.0227				0.0551	475.502		1.7922	-2.2228e-07
	1.6914	7.6892e-07											110.625	0.0228				0.0553	477.486		1.8001	-2.2006e-07
	1.6993	7.6942e-07											111.094	0.0229				0.0555	479.469		1.808	-2.1909e-07
	1.7072	7.7054e-07											111.562	0.023				0.0558	481.453		1.8159	-2.2148e-07
	1.7151	7.6961e-07											112.031	0.0231				0.056	483.437		1.8238	-2.2387e-07
	1.723	7.6869e-07											112.5	0.0232				0.0563	485.421		1.8317	-2.2944e-07
	1.7309	7.6675e-07											112.969	0.0233				0.0565	487.405		1.8396	-2.2905e-07
	1.7388	7.647e-07											113.438	0.0234				0.0567	489.389		1.8475	-2.2891e-07
	1.7467	7.6356e-07											113.906	0.0235				0.057	491.373		1.8554	-2.2889e-07
	1.7546	7.6283e-07											114.375	0.0235				0.0572	493.357		1.8633	-2.2887e-07
	1.7624	7.6305e-07											114.844	0.0236				0.0574	495.341		1.8712	-2.2804e-07
	1.7703	7.6377e-07											115.312	0.0237				0.0577	497.325		1.8791	-2.2738e-07
	1.7782	7.6403e-07											115.781	0.0238				0.0579	499.309		1.887	-2.262e-07
	1.7861	7.6412e-07											116.25	0.0239				0.0581	501.293		1.8949	-2.2346e-07
	1.794	7.6422e-07											116.719	0.024				0.0584	503.276		1.9028	-2.2446e-07
	1.8019	7.6591e-07											117.188	0.0241				0.0586	505.26		1.9106	-2.2546e-07
	1.8098	7.6706e-07											117.656	0.0242				0.0588	507.244		1.9185	-2.279e-07
	1.8177	7.6733e-07											118.125	0.0243				0.0591	509.228		1.9264	-2.3347e-07
	1.8256	7.6598e-07											118.594	0.0244				0.0593	511.212		1.9343	-2.3733e-07
	1.8335	7.6463e-07											119.062	0.0245				0.0595	513.196		1.9422	-2.397e-07
	1.8414	7.6068e-07											119.531	0.0246				0.0598	515.18		1.9501	-2.4146e-07
	1.8493	7.5643e-07											120	0.0247				0.06	517.164		1.958	-2.3668e-07
	1.8572	7.5796e-07																			1.9659	-2.3244e-07
	1.8651	7.5852e-07																			1.9738	-2.3177e-07
	1.873	7.5952e-07																			1.9817	-2.2942e-07
	1.8809	7.5982e-07																			1.9896	-2.2794e-07
	1.8888	7.5996e-07																			1.9975	-2.2768e-07
	1.8967	7.601e-07																			2.0054	-2.2766e-07
	1.9046	7.6306e-07																			2.0133	-2.3006e-07
	1.9125	7.6502e-07																			2.0212	-2.3245e-07
	1.9203	7.6537e-07																			2.0291	-2.3476e-07
	1.9282	7.6297e-07																			2.037	-2.3366e-07
	1.9361	7.6058e-07																			2.0449	-2.3178e-07
	1.944	7.6088e-07																			2.0528	-2.3175e-07
	1.9519	7.6023e-07																			2.0606	-2.3211e-07
	1.9598	7.5958e-07																			2.0685	-2.3247e-07
	1.9677	7.5757e-07																			2.0764	-2.3093e-07
	1.9756	7.5748e-07																			2.0843	-2.276e-07
	1.9835	7.6161e-07																			2.0922	-2.2785e-07
	1.9914	7.6167e-07																			2.1001	-2.2811e-07
	1.9993	7.616e-07																			2.108	-2.2928e-07
	2.0072	7.6154e-07																			2.1159	-2.3434e-07
	2.0151	7.6076e-07																			2.1238	-2.3879e-07
	2.023	7.5998e-07																			2.1317	-2.3991e-07
	2.0309	7.5417e-07																			2.1396	-2.3859e-07
	2.0388	7.5449e-07																			2.1475	-2.3855e-07
	2.0467	7.5382e-07																			2.1554	-2.385e-07
	2.0546	7.5316e-07																			2.1633	-2.3784e-07
	2.0625	7.4738e-07																			2.1712	-2.3364e-07
	2.0703	7.4725e-07																			2.1791	-2.3211e-07
	2.0782	7.4808e-07																			2.187	-2.3254e-07
	2.0861	7.4827e-07																			2.1949	-2.3298e-07
	2.094	7.4847e-07																			2.2028	-2.3426e-07
	2.1019	7.518e-07																			2.2107	-2.383e-07
	2.1098	7.5188e-07																			2.2185	-2.4123e-07
	2.1177	7.511e-07																			2.2264	-2.4253e-07
	2.1256	7.5032e-07																			2.2343	-2.4276e-07
	2.1335	7.4994e-07																			2.2422	-2.4337e-07
	2.1414	7.4898e-07																			2.2501	-2.4313e-07
	2.1493	7.4802e-07																			2.258	-2.4124e-07
	2.1572	7.4222e-07																			2.2659	-2.4151e-07
	2.1651	7.4312e-07																			2.2738	-2.4178e-07
	2.173	7.429e-07																			2.2817	-2.4243e-07
	2.1809	7.4268e-07																			2.2896	-2.4454e-07
	2.1888	7.4531e-07																			2.2975	-2.4345e-07
	2.1967	7.4851e-07																			2.3054	-2.4369e-07
	2.2046	7.495e-07																			2.3133	-2.4393e-07
	2.2125	7.4829e-07																			2.3212	-2.4538e-07
	2.2203	7.4708e-07																			2.3291	-2.4733e-07
	2.2282	7.471e-07																			2.337	-2.4787e-07
	2.2361	7.4763e-07																			2.3449	-2.4839e-07
	2.244	7.4748e-07																			2.3528	-2.5017e-07
	2.2519	7.4733e-07																			2.3607	-2.4936e-07
	2.2598	7.4294e-07																			2.3685	-2.4817e-07
	2.2677	7.4233e-07																			2.3764	-2.4699e-07
	2.2756	7.4172e-07																			2.3843	-2.4667e-07
	2.2835	7.4038e-07																			2.3922	-2.4654e-07
	2.2914	7.4343e-07																			2.4001	-2.4649e-07
	2.2993	7.4464e-07																			2.408	-2.475e-07
	2.3072	7.4249e-07																			2.4159	-2.485e-07
	2.3151	7.4034e-07																			2.4238	-2.4989e-07
	2.323	7.3511e-07																			2.4317	-2.4998e-07
	2.3309	7.3607e-07																			2.4396	-2.5135e-07
	2.3388	7.3784e-07																			2.4475	-2.5427e-07
	2.3467	7.4111e-07																			2.4554	-2.5476e-07
	2.3546	7.4129e-07																			2.4633	-2.5598e-07
	2.3625	7.4147e-07																			2.4712	-2.5598e-07
	2.3703	7.443e-07																			2.4791	-2.5599e-07
	2.3782	7.452e-07																			2.487	-2.5743e-07
	2.3861	7.4937e-07																			2.4949	-2.5776e-07
	2.394	7.4906e-07																			2.5028	-2.5808e-07
	2.4019	7.4875e-07																			2.5107	-2.5965e-07
	2.4098	7.4642e-07																			2.5185	-2.6249e-07
	2.4177	7.3993e-07																			2.5264	-2.6263e-07
	2.4256	7.3916e-07																			2.5343	-2.6277e-07
	2.4335	7.4008e-07																			2.5422	-2.6582e-07
	2.4414	7.4052e-07																			2.5501	-2.668e-07
	2.4493	7.4096e-07																			2.558	-2.6714e-07
	2.4572	7.4354e-07																			2.5659	-2.6514e-07
	2.4651	7.4589e-07																			2.5738	-2.6338e-07
	2.473	7.4633e-07																			2.5817	-2.6333e-07
	2.4809	7.4666e-07																			2.5896	-2.639e-07
	2.4888	7.4705e-07																			2.5975	-2.6448e-07
	2.4967	7.4674e-07																			2.6054	-2.664e-07
	2.5046	7.4643e-07																			2.6133	-2.6979e-07
	2.5125	7.4468e-07																			2.6212	-2.7248e-07
	2.5204	7.4449e-07																			2.6291	-2.7248e-07
	2.5282	7.443e-07																			2.637	-2.7248e-07
	2.5361	7.4653e-07																			2.6449	-2.7101e-07
	2.544	7.4858e-07																			2.6528	-2.6789e-07
	2.5519	7.4974e-07																			2.6607	-2.6677e-07
	2.5598	7.499e-07																			2.6685	-2.6579e-07
	2.5677	7.4995e-07																			2.6764	-2.6528e-07
	2.5756	7.4994e-07																			2.6843	-2.6522e-07
	2.5835	7.4994e-07																			2.6922	-2.6791e-07
	2.5914	7.519e-07																			2.7001	-2.7059e-07
	2.5993	7.5173e-07																			2.708	-2.7715e-07
	2.6072	7.5155e-07																			2.7159	-2.7835e-07
	2.6151	7.5093e-07																			2.7238	-2.7736e-07
	2.623	7.5181e-07																			2.7317	-2.7675e-07
	2.6309	7.516e-07																			2.7396	-2.7705e-07
	2.6388	7.5139e-07																			2.7475	-2.7734e-07
	2.6467	7.5084e-07																			2.7554	-2.7831e-07
	2.6546	7.503e-07																			2.7633	-2.7613e-07
	2.6625	7.4884e-07																			2.7712	-2.7104e-07
	2.6704	7.5102e-07																			2.7791	-2.7041e-07
	2.6782	7.5246e-07																			2.787	-2.7029e-07
	2.6861	7.5277e-07																			2.7949	-2.7379e-07
	2.694	7.5308e-07																			2.8028	-2.7729e-07
	2.7019	7.5484e-07																			2.8107	-2.8159e-07
	2.7098	7.5497e-07																			2.8186	-2.7841e-07
	2.7177	7.5467e-07																			2.8264	-2.7491e-07
	2.7256	7.5436e-07																			2.8343	-2.7477e-07
	2.7335	7.4954e-07																			2.8422	-2.7377e-07
	2.7414	7.5453e-07																			2.8501	-2.739e-07
	2.7493	7.5866e-07																			2.858	-2.7404e-07
	2.7572	7.6213e-07																			2.8659	-2.7461e-07
	2.7651	7.6259e-07																			2.8738	-2.7732e-07
	2.773	7.6305e-07																			2.8817	-2.7785e-07
	2.7809	7.6359e-07																			2.8896	-2.7786e-07
	2.7888	7.6461e-07																			2.8975	-2.821e-07
	2.7967	7.6415e-07																			2.9054	-2.8541e-07
	2.8046	7.6368e-07																			2.9133	-2.8734e-07
	2.8125	7.6234e-07																			2.9212	-2.8867e-07
	2.8204	7.6189e-07																			2.9291	-2.8747e-07
	2.8282	7.6237e-07																			2.937	-2.8727e-07
	2.8361	7.6533e-07																			2.9449	-2.8748e-07
	2.844	7.656e-07																			2.9528	-2.877e-07
	2.8519	7.6587e-07																			2.9607	-2.8834e-07
	2.8598	7.6754e-07																			2.9686	-2.9001e-07
	2.8677	7.6832e-07																			2.9764	-2.9045e-07
	2.8756	7.687e-07																			2.9843	-2.9178e-07
	2.8835	7.6887e-07																			2.9922	-2.9659e-07
	2.8914	7.6904e-07																			3.0001	-3.0147e-07
	2.8993	7.6865e-07																			3.008	-3.0413e-07
	2.9072	7.6827e-07																			3.0159	-3.036e-07
	2.9151	7.6743e-07																			3.0238	-3.0003e-07
	2.923	7.6796e-07																			3.0317	-2.9898e-07
	2.9309	7.7086e-07																			3.0396	-2.9496e-07
	2.9388	7.7236e-07																			3.0475	-2.9503e-07
	2.9467	7.7236e-07																			3.0554	-2.951e-07
	2.9546	7.7349e-07																			3.0633	-2.9553e-07
	2.9625	7.7569e-07																			3.0712	-2.9713e-07
	2.9704	7.7727e-07																			3.0791	-3.0127e-07
	2.9782	7.7787e-07																			3.087	-3.0482e-07
	2.9861	7.7772e-07																			3.0949	-3.1083e-07
	2.994	7.7758e-07																			3.1028	-3.1416e-07
	3.0019	7.7669e-07																			3.1107	-3.141e-07
	3.0098	7.734e-07																			3.1186	-3.1275e-07
	3.0177	7.7294e-07																			3.1264	-3.1245e-07
	3.0256	7.7728e-07																			3.1343	-3.1126e-07
	3.0335	7.7897e-07																			3.1422	-3.1069e-07
	3.0414	7.8067e-07																			3.1501	-3.112e-07
	3.0493	7.8201e-07																			3.158	-3.1172e-07
	3.0572	7.8402e-07																			3.1659	-3.1304e-07
	3.0651	7.8441e-07																			3.1738	-3.1416e-07
	3.073	7.8383e-07																			3.1817	-3.1527e-07
	3.0809	7.8324e-07																			3.1896	-3.1992e-07
	3.0888	7.8267e-07																			3.1975	-3.2337e-07
	3.0967	7.821e-07																			3.2054	-3.2246e-07
	3.1046	7.8086e-07																			3.2133	-3.2159e-07
	3.1125	7.7914e-07																			3.2212	-3.2211e-07
	3.1204	7.8032e-07																			3.2291	-3.2262e-07
	3.1282	7.8489e-07																			3.237	-3.2392e-07
	3.1361	7.8897e-07																			3.2449	-3.2531e-07
	3.144	7.9057e-07																			3.2528	-3.2381e-07
	3.1519	7.9125e-07																			3.2607	-3.214e-07
	3.1598	7.9188e-07																			3.2686	-3.2231e-07
	3.1677	7.9299e-07																			3.2764	-3.2321e-07
	3.1756	7.9313e-07																			3.2843	-3.2543e-07
	3.1835	7.9266e-07																			3.2922	-3.3165e-07
	3.1914	7.9219e-07																			3.3001	-3.3317e-07
	3.1993	7.8928e-07																			3.308	-3.3231e-07
	3.2072	7.8566e-07																			3.3159	-3.3207e-07
	3.2151	7.8674e-07																			3.3238	-3.3183e-07
	3.223	7.8759e-07																			3.3317	-3.3158e-07
	3.2309	7.8861e-07																			3.3396	-3.3057e-07
	3.2388	7.9316e-07																			3.3475	-3.3041e-07
	3.2467	7.9348e-07																			3.3554	-3.3061e-07
	3.2546	7.938e-07																			3.3633	-3.308e-07
	3.2625	7.9578e-07																			3.3712	-3.3214e-07
	3.2704	7.9638e-07																			3.3791	-3.3499e-07
	3.2783	7.9622e-07																			3.387	-3.3863e-07
	3.2861	7.9607e-07																			3.3949	-3.4259e-07
	3.294	7.9132e-07																			3.4028	-3.432e-07
	3.3019	7.8928e-07																			3.4107	-3.438e-07
	3.3098	7.8898e-07																			3.4186	-3.4501e-07
	3.3177	7.8967e-07																			3.4265	-3.4524e-07
	3.3256	7.9295e-07																			3.4343	-3.4525e-07
	3.3335	7.9572e-07																			3.4422	-3.4394e-07
	3.3414	7.9757e-07																			3.4501	-3.4109e-07
	3.3493	7.9893e-07																			3.458	-3.4118e-07
	3.3572	8.0224e-07																			3.4659	-3.4127e-07
	3.3651	8.036e-07																			3.4738	-3.4253e-07
	3.373	8.0274e-07																			3.4817	-3.4841e-07
	3.3809	8.0188e-07																			3.4896	-3.546e-07
	3.3888	7.9966e-07																			3.4975	-3.583e-07
	3.3967	7.9485e-07																			3.5054	-3.5812e-07
	3.4046	7.9339e-07																			3.5133	-3.5795e-07
	3.4125	7.9554e-07																			3.5212	-3.5723e-07
	3.4204	7.9647e-07																			3.5291	-3.5588e-07
	3.4283	7.9735e-07																			3.537	-3.546e-07
	3.4361	8.0085e-07																			3.5449	-3.5146e-07
	3.444	8.0572e-07																			3.5528	-3.4923e-07
	3.4519	8.0801e-07																			3.5607	-3.4987e-07
	3.4598	8.1019e-07																			3.5686	-3.505e-07
	3.4677	8.1075e-07																			3.5765	-3.5191e-07
	3.4756	8.1097e-07																			3.5843	-3.5848e-07
	3.4835	8.0822e-07																			3.5922	-3.6056e-07
	3.4914	8.0546e-07																			3.6001	-3.6233e-07
	3.4993	8.0062e-07																			3.608	-3.6537e-07
	3.5072	8.0259e-07																			3.6159	-3.6421e-07
	3.5151	8.0556e-07																			3.6238	-3.6304e-07
	3.523	8.0745e-07																			3.6317	-3.6254e-07
	3.5309	8.096e-07																			3.6396	-3.5952e-07
	3.5388	8.1031e-07																			3.6475	-3.591e-07
	3.5467	8.103e-07																			3.6554	-3.5778e-07
	3.5546	8.1028e-07																			3.6633	-3.5961e-07
	3.5625	8.1186e-07																			3.6712	-3.6144e-07
	3.5704	8.116e-07																			3.6791	-3.6524e-07
	3.5783	8.1134e-07																			3.687	-3.6722e-07
	3.5861	8.1053e-07																			3.6949	-3.6985e-07
	3.594	8.1401e-07																			3.7028	-3.7376e-07
	3.6019	8.1396e-07																			3.7107	-3.721e-07
	3.6098	8.139e-07																			3.7186	-3.7039e-07
	3.6177	8.1207e-07																			3.7265	-3.6897e-07
	3.6256	8.1394e-07																			3.7343	-3.6662e-07
	3.6335	8.1477e-07																			3.7422	-3.6498e-07
	3.6414	8.156e-07																			3.7501	-3.6441e-07
	3.6493	8.1859e-07																			3.758	-3.6462e-07
	3.6572	8.1994e-07																			3.7659	-3.6484e-07
	3.6651	8.2049e-07																			3.7738	-3.7114e-07
	3.673	8.1863e-07																			3.7817	-3.7726e-07
	3.6809	8.1677e-07																			3.7896	-3.8036e-07
	3.6888	8.1633e-07																			3.7975	-3.7769e-07
	3.6967	8.1602e-07																			3.8054	-3.7735e-07
	3.7046	8.1484e-07																			3.8133	-3.7725e-07
	3.7125	8.1527e-07																			3.8212	-3.7715e-07
	3.7204	8.1569e-07																			3.8291	-3.7645e-07
	3.7283	8.1572e-07																			3.837	-3.7628e-07
	3.7361	8.1754e-07																			3.8449	-3.7373e-07
	3.744	8.2038e-07																			3.8528	-3.7289e-07
	3.7519	8.2166e-07																			3.8607	-3.7409e-07
	3.7598	8.2222e-07																			3.8686	-3.7528e-07
	3.7677	8.2161e-07																			3.8765	-3.7814e-07
	3.7756	8.2099e-07																			3.8843	-3.7928e-07
	3.7835	8.1864e-07																			3.8922	-3.7934e-07
	3.7914	8.1913e-07																			3.9001	-3.7939e-07
	3.7993	8.1792e-07																			3.908	-3.7943e-07
	3.8072	8.1672e-07																			3.9159	-3.7974e-07
	3.8151	8.1347e-07																			3.9238	-3.7993e-07
	3.823	8.118e-07																			3.9317	-3.7892e-07
	3.8309	8.1624e-07																			3.9396	-3.7707e-07
	3.8388	8.1923e-07																			3.9475	-3.7568e-07
	3.8467	8.2038e-07																			3.9554	-3.7719e-07
	3.8546	8.2153e-07																			3.9633	-3.787e-07
	3.8625	8.2318e-07																			3.9712	-3.8222e-07
	3.8704	8.2358e-07																			3.9791	-3.872e-07
	3.8783	8.228e-07																			3.987	-3.8756e-07
	3.8862	8.2201e-07																			3.9949	-3.8794e-07
	3.894	8.1522e-07																			4.0028	-3.8953e-07
	3.9019	8.1067e-07																			4.0107	-3.8902e-07
	3.9098	8.0759e-07																			4.0186	-3.8838e-07
	3.9177	8.1045e-07																			4.0265	-3.8841e-07
	3.9256	8.1688e-07																			4.0343	-3.8843e-07
	3.9335	8.1703e-07																			4.0422	-3.8894e-07
	3.9414	8.1719e-07																			4.0501	-3.8783e-07
	3.9493	8.2347e-07																			4.058	-3.881e-07
	3.9572	8.2515e-07																			4.0659	-3.8837e-07
	3.9651	8.2552e-07																			4.0738	-3.8991e-07
	3.973	8.2292e-07																			4.0817	-3.9496e-07
	3.9809	8.2032e-07																			4.0896	-3.9747e-07
	3.9888	8.142e-07																			4.0975	-3.9712e-07
	3.9967	8.1382e-07																			4.1054	-3.9721e-07
	4.0046	8.1344e-07																			4.1133	-3.9731e-07
	4.0125	8.1233e-07																			4.1212	-3.9621e-07
	4.0204	8.1603e-07																			4.1291	-3.9217e-07
	4.0283	8.1956e-07																			4.137	-3.9094e-07
	4.0362	8.2031e-07																			4.1449	-3.9056e-07
	4.044	8.2076e-07																			4.1528	-3.9158e-07
	4.0519	8.2122e-07																			4.1607	-3.9261e-07
	4.0598	8.2129e-07																			4.1686	-3.959e-07
	4.0677	8.203e-07																			4.1765	-3.9852e-07
	4.0756	8.1932e-07																			4.1844	-4.0089e-07
	4.0835	8.1528e-07																			4.1922	-4.0235e-07
	4.0914	8.1459e-07																			4.2001	-4.0378e-07
	4.0993	8.1334e-07																			4.208	-4.04e-07
	4.1072	8.0994e-07																			4.2159	-4.0421e-07
	4.1151	8.1109e-07																			4.2238	-4.0482e-07
	4.123	8.1136e-07																			4.2317	-4.0456e-07
	4.1309	8.1163e-07																			4.2396	-4.0272e-07
	4.1388	8.1787e-07																			4.2475	-4.0203e-07
	4.1467	8.2226e-07																			4.2554	-4.0203e-07
	4.1546	8.2214e-07																			4.2633	-4.0204e-07
	4.1625	8.2202e-07																			4.2712	-4.0638e-07
	4.1704	8.2062e-07																			4.2791	-4.0844e-07
	4.1783	8.1747e-07																			4.287	-4.1363e-07
	4.1862	8.1775e-07																			4.2949	-4.1622e-07
	4.194	8.1802e-07																			4.3028	-4.159e-07
	4.2019	8.2012e-07																			4.3107	-4.1597e-07
	4.2098	8.2373e-07																			4.3186	-4.1605e-07
	4.2177	8.2398e-07																			4.3265	-4.1387e-07
	4.2256	8.2568e-07																			4.3344	-4.1131e-07
	4.2335	8.2636e-07																			4.3422	-4.1058e-07
	4.2414	8.2666e-07																			4.3501	-4.1058e-07
	4.2493	8.2675e-07																			4.358	-4.1059e-07
	4.2572	8.262e-07																			4.3659	-4.1464e-07
	4.2651	8.2564e-07																			4.3738	-4.1731e-07
	4.273	8.2518e-07																			4.3817	-4.1789e-07
	4.2809	8.239e-07																			4.3896	-4.1935e-07
	4.2888	8.2189e-07																			4.3975	-4.2134e-07
	4.2967	8.2231e-07																			4.4054	-4.2066e-07
	4.3046	8.2375e-07																			4.4133	-4.2023e-07
	4.3125	8.2543e-07																			4.4212	-4.1989e-07
	4.3204	8.2575e-07																			4.4291	-4.2017e-07
	4.3283	8.2607e-07																			4.437	-4.2044e-07
	4.3362	8.2679e-07																			4.4449	-4.2101e-07
	4.344	8.2765e-07																			4.4528	-4.2314e-07
	4.3519	8.2722e-07																			4.4607	-4.2979e-07
	4.3598	8.2678e-07																			4.4686	-4.3403e-07
	4.3677	8.2509e-07																			4.4765	-4.3464e-07
	4.3756	8.2321e-07																			4.4844	-4.3524e-07
	4.3835	8.2312e-07																			4.4922	-4.3652e-07
	4.3914	8.23e-07																			4.5001	-4.3783e-07
	4.3993	8.2287e-07																			4.508	-4.3692e-07
	4.4072	8.2243e-07																			4.5159	-4.3448e-07
	4.4151	8.2094e-07																			4.5238	-4.3397e-07
	4.423	8.2119e-07																			4.5317	-4.3379e-07
	4.4309	8.2144e-07																			4.5396	-4.3475e-07
	4.4388	8.2222e-07																			4.5475	-4.3572e-07
	4.4467	8.2488e-07																			4.5554	-4.4151e-07
	4.4546	8.2496e-07																			4.5633	-4.4586e-07
	4.4625	8.2421e-07																			4.5712	-4.4788e-07
	4.4704	8.2345e-07																			4.5791	-4.5032e-07
	4.4783	8.23e-07																			4.587	-4.4982e-07
	4.4862	8.2001e-07																			4.5949	-4.4959e-07
	4.494	8.1966e-07																			4.6028	-4.4977e-07
	4.5019	8.2053e-07																			4.6107	-4.4994e-07
	4.5098	8.2043e-07																			4.6186	-4.4882e-07
	4.5177	8.2033e-07																			4.6265	-4.4922e-07
	4.5256	8.1981e-07																			4.6344	-4.4962e-07
	4.5335	8.215e-07																			4.6422	-4.5064e-07
	4.5414	8.2837e-07																			4.6501	-4.5241e-07
	4.5493	8.2815e-07																			4.658	-4.5639e-07
	4.5572	8.2793e-07																			4.6659	-4.5931e-07
	4.5651	8.2665e-07																			4.6738	-4.591e-07
	4.573	8.231e-07																			4.6817	-4.5906e-07
	4.5809	8.2434e-07																			4.6896	-4.6048e-07
	4.5888	8.2549e-07																			4.6975	-4.6189e-07
	4.5967	8.2581e-07																			4.7054	-4.6393e-07
	4.6046	8.2613e-07																			4.7133	-4.6484e-07
	4.6125	8.268e-07																			4.7212	-4.6466e-07
	4.6204	8.2765e-07																			4.7291	-4.6521e-07
	4.6283	8.2772e-07																			4.737	-4.6575e-07
	4.6362	8.2779e-07																			4.7449	-4.6811e-07
	4.6441	8.2888e-07																			4.7528	-4.7255e-07
	4.6519	8.2923e-07																			4.7607	-4.7455e-07
	4.6598	8.2791e-07																			4.7686	-4.7608e-07
	4.6677	8.2658e-07																			4.7765	-4.7582e-07
	4.6756	8.2539e-07																			4.7844	-4.7556e-07
	4.6835	8.2489e-07																			4.7923	-4.7625e-07
	4.6914	8.2486e-07																			4.8001	-4.7694e-07
	4.6993	8.2507e-07																			4.808	-4.7854e-07
	4.7072	8.2668e-07																			4.8159	-4.8157e-07
	4.7151	8.2735e-07																			4.8238	-4.82e-07
	4.723	8.2839e-07																			4.8317	-4.8243e-07
	4.7309	8.3137e-07																			4.8396	-4.8515e-07
	4.7388	8.3167e-07																			4.8475	-4.8802e-07
	4.7467	8.315e-07																			4.8554	-4.907e-07
	4.7546	8.3133e-07																			4.8633	-4.9131e-07
	4.7625	8.2875e-07																			4.8712	-4.9193e-07
	4.7704	8.2869e-07																			4.8791	-4.9317e-07
	4.7783	8.2839e-07																			4.887	-4.9334e-07
	4.7862	8.2835e-07																			4.8949	-4.9379e-07
	4.7941	8.2831e-07																			4.9028	-4.9423e-07
	4.8019	8.2849e-07																			4.9107	-4.959e-07
	4.8098	8.3181e-07																			4.9186	-4.9671e-07
	4.8177	8.3188e-07																			4.9265	-4.9735e-07
	4.8256	8.3179e-07																			4.9344	-4.98e-07
	4.8335	8.317e-07																			4.9423	-4.9945e-07
	4.8414	8.2942e-07																			4.9501	-5.0303e-07
	4.8493	8.2834e-07																			4.958	-5.0412e-07
	4.8572	8.2706e-07																			4.9659	-5.0854e-07
	4.8651	8.2418e-07																			4.9738	-5.0759e-07
	4.873	8.2012e-07																			4.9817	-5.0692e-07
	4.8809	8.2101e-07																			4.9896	-5.0707e-07
	4.8888	8.2293e-07																			4.9975	-5.0722e-07
	4.8967	8.2359e-07																			5.0054	-5.0818e-07
	4.9046	8.2425e-07																			5.0133	-5.0837e-07
	4.9125	8.244e-07																			5.0212	-5.0863e-07
	4.9204	8.2715e-07																			5.0291	-5.0889e-07
	4.9283	8.2856e-07																			5.037	-5.0977e-07
	4.9362	8.2869e-07																			5.0449	-5.156e-07
	4.9441	8.2815e-07																			5.0528	-5.1782e-07
	4.9519	8.2762e-07																			5.0607	-5.1802e-07
	4.9598	8.234e-07																			5.0686	-5.1905e-07
	4.9677	8.221e-07																			5.0765	-5.199e-07
	4.9756	8.2558e-07																			5.0844	-5.1961e-07
	4.9835	8.2673e-07																			5.0923	-5.1991e-07
	4.9914	8.2701e-07																			5.1001	-5.2021e-07
	4.9993	8.2704e-07																			5.108	-5.1793e-07
	5.0072	8.2708e-07																			5.1159	-5.1805e-07
	5.0151	8.2698e-07																			5.1238	-5.1817e-07
	5.023	8.2688e-07																			5.1317	-5.1899e-07
	5.0309	8.251e-07																			5.1396	-5.2152e-07
	5.0388	8.2414e-07																			5.1475	-5.2554e-07
	5.0467	8.2317e-07																			5.1554	-5.296e-07
	5.0546	8.1805e-07																			5.1633	-5.2931e-07
	5.0625	8.18e-07																			5.1712	-5.2925e-07
	5.0704	8.218e-07																			5.1791	-5.2943e-07
	5.0783	8.2475e-07																			5.187	-5.2961e-07
	5.0862	8.2529e-07																			5.1949	-5.2984e-07
	5.0941	8.2565e-07																			5.2028	-5.2958e-07
	5.1019	8.2753e-07																			5.2107	-5.2954e-07
	5.1098	8.2756e-07																			5.2186	-5.2985e-07
	5.1177	8.2721e-07																			5.2265	-5.3017e-07
	5.1256	8.2686e-07																			5.2344	-5.3102e-07
	5.1335	8.2622e-07																			5.2423	-5.3647e-07
	5.1414	8.2518e-07																			5.2501	-5.4079e-07
	5.1493	8.2414e-07																			5.258	-5.4233e-07
	5.1572	8.2167e-07																			5.2659	-5.4169e-07
	5.1651	8.2073e-07																			5.2738	-5.41e-07
	5.173	8.1979e-07																			5.2817	-5.403e-07
	5.1809	8.2305e-07																			5.2896	-5.3978e-07
	5.1888	8.2506e-07																			5.2975	-5.3979e-07
	5.1967	8.2706e-07																			5.3054	-5.398e-07
	5.2046	8.2685e-07																			5.3133	-5.4022e-07
	5.2125	8.2665e-07																			5.3212	-5.4064e-07
	5.2204	8.2576e-07																			5.3291	-5.4546e-07
	5.2283	8.2682e-07																			5.337	-5.5085e-07
	5.2362	8.2599e-07																			5.3449	-5.5646e-07
	5.2441	8.2517e-07																			5.3528	-5.5654e-07
	5.252	8.2069e-07																			5.3607	-5.5662e-07
	5.2598	8.1493e-07																			5.3686	-5.575e-07
	5.2677	8.142e-07																			5.3765	-5.5212e-07
	5.2756	8.189e-07																			5.3844	-5.5154e-07
	5.2835	8.1918e-07																			5.3923	-5.5097e-07
	5.2914	8.1946e-07																			5.4001	-5.5121e-07
	5.2993	8.241e-07																			5.408	-5.5144e-07
	5.3072	8.2419e-07																			5.4159	-5.5224e-07
	5.3151	8.2412e-07																			5.4238	-5.539e-07
	5.323	8.2405e-07																			5.4317	-5.6154e-07
	5.3309	8.2382e-07																			5.4396	-5.6924e-07
	5.3388	8.235e-07																			5.4475	-5.7201e-07
	5.3467	8.2283e-07																			5.4554	-5.7041e-07
	5.3546	8.2081e-07																			5.4633	-5.6914e-07
	5.3625	8.1995e-07																			5.4712	-5.672e-07
	5.3704	8.2004e-07																			5.4791	-5.6377e-07
	5.3783	8.2137e-07																			5.487	-5.6146e-07
	5.3862	8.234e-07																			5.4949	-5.6155e-07
	5.3941	8.2655e-07																			5.5028	-5.6164e-07
	5.402	8.2784e-07																			5.5107	-5.6185e-07
	5.4098	8.2785e-07																			5.5186	-5.6327e-07
	5.4177	8.2787e-07																			5.5265	-5.6716e-07
	5.4256	8.2866e-07																			5.5344	-5.7238e-07
	5.4335	8.2894e-07																			5.5423	-5.7523e-07
	5.4414	8.2849e-07																			5.5502	-5.7593e-07
	5.4493	8.2803e-07																			5.558	-5.7582e-07
	5.4572	8.2467e-07																			5.5659	-5.7361e-07
	5.4651	8.2277e-07																			5.5738	-5.7227e-07
	5.473	8.2599e-07																			5.5817	-5.7211e-07
	5.4809	8.2921e-07																			5.5896	-5.7195e-07
	5.4888	8.2996e-07																			5.5975	-5.7219e-07
	5.4967	8.3248e-07																			5.6054	-5.7243e-07
	5.5046	8.3547e-07																			5.6133	-5.7327e-07
	5.5125	8.3556e-07																			5.6212	-5.7604e-07
	5.5204	8.3466e-07																			5.6291	-5.8202e-07
	5.5283	8.3377e-07																			5.637	-5.8508e-07
	5.5362	8.3231e-07																			5.6449	-5.8683e-07
	5.5441	8.3242e-07																			5.6528	-5.8656e-07
	5.552	8.3109e-07																			5.6607	-5.8355e-07
	5.5598	8.2976e-07																			5.6686	-5.8163e-07
	5.5677	8.2904e-07																			5.6765	-5.7979e-07
	5.5756	8.3226e-07																			5.6844	-5.7697e-07
	5.5835	8.3374e-07																			5.6923	-5.7367e-07
	5.5914	8.3522e-07																			5.7002	-5.7332e-07
	5.5993	8.3827e-07																			5.708	-5.7369e-07
	5.6072	8.4212e-07																			5.7159	-5.7405e-07
	5.6151	8.4389e-07																			5.7238	-5.75e-07
	5.623	8.4351e-07																			5.7317	-5.7781e-07
	5.6309	8.4313e-07																			5.7396	-5.7875e-07
	5.6388	8.4179e-07																			5.7475	-5.7872e-07
	5.6467	8.3805e-07																			5.7554	-5.7891e-07
	5.6546	8.3558e-07																			5.7633	-5.791e-07
	5.6625	8.3591e-07																			5.7712	-5.7816e-07
	5.6704	8.3733e-07																			5.7791	-5.7645e-07
	5.6783	8.4006e-07																			5.787	-5.7463e-07
	5.6862	8.446e-07																			5.7949	-5.7438e-07
	5.6941	8.4934e-07																			5.8028	-5.7412e-07
	5.702	8.5138e-07																			5.8107	-5.7421e-07
	5.7098	8.5189e-07																			5.8186	-5.7429e-07
	5.7177	8.5129e-07																			5.8265	-5.7594e-07
	5.7256	8.5068e-07																			5.8344	-5.8039e-07
	5.7335	8.4892e-07																			5.8423	-5.8339e-07
	5.7414	8.4453e-07																			5.8502	-5.8435e-07
	5.7493	8.4197e-07																			5.858	-5.8417e-07
	5.7572	8.4064e-07																			5.8659	-5.8192e-07
	5.7651	8.4321e-07																			5.8738	-5.7785e-07
	5.773	8.4592e-07																			5.8817	-5.7581e-07
	5.7809	8.4693e-07																			5.8896	-5.7456e-07
	5.7888	8.5106e-07																			5.8975	-5.7404e-07
	5.7967	8.5448e-07																			5.9054	-5.7391e-07
	5.8046	8.5546e-07																			5.9133	-5.7646e-07
	5.8125	8.5577e-07																			5.9212	-5.7901e-07
	5.8204	8.5478e-07																			5.9291	-5.8278e-07
	5.8283	8.538e-07																			5.937	-5.8433e-07
	5.8362	8.4854e-07																			5.9449	-5.8392e-07
	5.8441	8.4279e-07																			5.9528	-5.8335e-07
	5.852	8.4355e-07																			5.9607	-5.8153e-07
	5.8599	8.4357e-07																			5.9686	-5.7965e-07
	5.8677	8.4321e-07																			5.9765	-5.7884e-07
	5.8756	8.4285e-07																			5.9844	-5.7881e-07
	5.8835	8.4261e-07																			5.9923	-5.789e-07
	5.8914	8.4237e-07																			6.0002	-5.7899e-07
	5.8993	8.4254e-07																			6.008	-5.7937e-07
	5.9072	8.4898e-07																			6.0159	-5.7976e-07
	5.9151	8.4915e-07																			6.0238	-5.8216e-07
	5.923	8.4858e-07																			6.0317	-5.8653e-07
	5.9309	8.4801e-07																			6.0396	-5.8818e-07
	5.9388	8.4362e-07																			6.0475	-5.9015e-07
	5.9467	8.4083e-07																			6.0554	-5.8974e-07
	5.9546	8.4097e-07																			6.0633	-5.887e-07
	5.9625	8.4583e-07																			6.0712	-5.8747e-07
	5.9704	8.482e-07																			6.0791	-5.8487e-07
	5.9783	8.5004e-07																			6.087	-5.8177e-07
	5.9862	8.5098e-07																			6.0949	-5.8096e-07
	5.9941	8.5127e-07																			6.1028	-5.812e-07
	6.002	8.5121e-07																			6.1107	-5.8144e-07
	6.0099	8.5115e-07																			6.1186	-5.8852e-07
	6.0177	8.5074e-07																			6.1265	-5.9174e-07
	6.0256	8.4925e-07																			6.1344	-5.9561e-07
	6.0335	8.4672e-07																			6.1423	-5.992e-07
	6.0414	8.4236e-07																			6.1502	-6.0043e-07
	6.0493	8.4174e-07																			6.1581	-6e-07
	6.0572	8.3711e-07																			6.1659	-5.9637e-07
	6.0651	8.3681e-07																			6.1738	-5.9476e-07
	6.073	8.4255e-07																			6.1817	-5.9311e-07
	6.0809	8.4287e-07																			6.1896	-5.9249e-07
	6.0888	8.4347e-07																			6.1975	-5.9342e-07
	6.0967	8.4477e-07																			6.2054	-5.9435e-07
	6.1046	8.4582e-07																			6.2133	-5.9683e-07
	6.1125	8.4634e-07																			6.2212	-6.0301e-07
	6.1204	8.4353e-07																			6.2291	-6.0453e-07
	6.1283	8.4072e-07																			6.237	-6.0693e-07
	6.1362	8.3803e-07																			6.2449	-6.0749e-07
	6.1441	8.3873e-07																			6.2528	-6.0747e-07
	6.152	8.4025e-07																			6.2607	-6.0668e-07
	6.1599	8.4094e-07																			6.2686	-6.0429e-07
	6.1677	8.4163e-07																			6.2765	-6.026e-07
	6.1756	8.4213e-07																			6.2844	-5.9989e-07
	6.1835	8.4556e-07																			6.2923	-5.9906e-07
	6.1914	8.4615e-07																			6.3002	-5.9919e-07
	6.1993	8.4674e-07																			6.3081	-5.9932e-07
	6.2072	8.47e-07																			6.3159	-6.0407e-07
	6.2151	8.468e-07																			6.3238	-6.0979e-07
	6.223	8.4661e-07																			6.3317	-6.1147e-07
	6.2309	8.4172e-07																			6.3396	-6.0996e-07
	6.2388	8.4067e-07																			6.3475	-6.08e-07
	6.2467	8.4047e-07																			6.3554	-6.0552e-07
	6.2546	8.424e-07																			6.3633	-6.0297e-07
	6.2625	8.4321e-07																			6.3712	-6.0284e-07
	6.2704	8.4354e-07																			6.3791	-6.0127e-07
	6.2783	8.4386e-07																			6.387	-5.9976e-07
	6.2862	8.4664e-07																			6.3949	-5.9909e-07
	6.2941	8.506e-07																			6.4028	-6.0051e-07
	6.302	8.5154e-07																			6.4107	-6.0194e-07
	6.3099	8.5115e-07																			6.4186	-6.046e-07
	6.3177	8.5076e-07																			6.4265	-6.0472e-07
	6.3256	8.4385e-07																			6.4344	-6.0485e-07
	6.3335	8.4007e-07																			6.4423	-6.0521e-07
	6.3414	8.4245e-07																			6.4502	-6.0398e-07
	6.3493	8.4347e-07																			6.4581	-6.0193e-07
	6.3572	8.4349e-07																			6.4659	-5.9909e-07
	6.3651	8.4454e-07																			6.4738	-5.9873e-07
	6.373	8.4505e-07																			6.4817	-5.9693e-07
	6.3809	8.4555e-07																			6.4896	-5.958e-07
	6.3888	8.4723e-07																			6.4975	-5.9545e-07
	6.3967	8.503e-07																			6.5054	-5.9732e-07
	6.4046	8.5012e-07																			6.5133	-5.9919e-07
	6.4125	8.4994e-07																			6.5212	-6.0191e-07
	6.4204	8.4907e-07																			6.5291	-6.046e-07
	6.4283	8.4824e-07																			6.537	-6.0181e-07
	6.4362	8.4639e-07																			6.5449	-5.9929e-07
	6.4441	8.4495e-07																			6.5528	-5.9902e-07
	6.452	8.4523e-07																			6.5607	-5.9776e-07
	6.4599	8.4532e-07																			6.5686	-5.955e-07
	6.4677	8.4541e-07																			6.5765	-5.9338e-07
	6.4756	8.4854e-07																			6.5844	-5.9152e-07
	6.4835	8.5224e-07																			6.5923	-5.9016e-07
	6.4914	8.5418e-07																			6.6002	-5.9033e-07
	6.4993	8.5487e-07																			6.6081	-5.9049e-07
	6.5072	8.5405e-07																			6.6159	-5.9085e-07
	6.5151	8.5323e-07																			6.6238	-5.9296e-07
	6.523	8.495e-07																			6.6317	-5.9337e-07
	6.5309	8.468e-07																			6.6396	-5.9449e-07
	6.5388	8.4995e-07																			6.6475	-5.9561e-07
	6.5467	8.5048e-07																			6.6554	-5.9762e-07
	6.5546	8.5101e-07																			6.6633	-5.9624e-07
	6.5625	8.5119e-07																			6.6712	-5.9219e-07
	6.5704	8.5143e-07																			6.6791	-5.9013e-07
	6.5783	8.5127e-07																			6.687	-5.8971e-07
	6.5862	8.5111e-07																			6.6949	-5.8992e-07
	6.5941	8.5547e-07																			6.7028	-5.9013e-07
	6.602	8.5593e-07																			6.7107	-5.9159e-07
	6.6099	8.5571e-07																			6.7186	-5.9227e-07
	6.6178	8.555e-07																			6.7265	-5.9426e-07
	6.6256	8.509e-07																			6.7344	-5.9579e-07
	6.6335	8.5086e-07																			6.7423	-5.9635e-07
	6.6414	8.5082e-07																			6.7502	-5.945e-07
	6.6493	8.5331e-07																			6.7581	-5.9293e-07
	6.6572	8.5402e-07																			6.766	-5.9114e-07
	6.6651	8.5473e-07																			6.7738	-5.8793e-07
	6.673	8.5564e-07																			6.7817	-5.8615e-07
	6.6809	8.5619e-07																			6.7896	-5.8656e-07
	6.6888	8.5674e-07																			6.7975	-5.8696e-07
	6.6967	8.568e-07																			6.8054	-5.8878e-07
	6.7046	8.5634e-07																			6.8133	-5.914e-07
	6.7125	8.5589e-07																			6.8212	-5.9103e-07
	6.7204	8.5403e-07																			6.8291	-5.9081e-07
	6.7283	8.5277e-07																			6.837	-5.8974e-07
	6.7362	8.5456e-07																			6.8449	-5.8883e-07
	6.7441	8.5499e-07																			6.8528	-5.8838e-07
	6.752	8.5541e-07																			6.8607	-5.8793e-07
	6.7599	8.557e-07																			6.8686	-5.8586e-07
	6.7678	8.5598e-07																			6.8765	-5.8283e-07
	6.7756	8.5608e-07																			6.8844	-5.8302e-07
	6.7835	8.5715e-07																			6.8923	-5.8321e-07
	6.7914	8.5777e-07																			6.9002	-5.851e-07
	6.7993	8.5789e-07																			6.9081	-5.8904e-07
	6.8072	8.5501e-07																			6.916	-5.8801e-07
	6.8151	8.5213e-07																			6.9238	-5.866e-07
	6.823	8.5257e-07																			6.9317	-5.8444e-07
	6.8309	8.5372e-07																			6.9396	-5.8244e-07
	6.8388	8.5577e-07																			6.9475	-5.8088e-07
	6.8467	8.5929e-07																			6.9554	-5.7749e-07
	6.8546	8.5978e-07																			6.9633	-5.7574e-07
	6.8625	8.5998e-07																			6.9712	-5.7406e-07
	6.8704	8.6018e-07																			6.9791	-5.743e-07
	6.8783	8.6226e-07																			6.987	-5.7454e-07
	6.8862	8.6316e-07																			6.9949	-5.7595e-07
	6.8941	8.6299e-07																			7.0028	-5.7711e-07
	6.902	8.6283e-07																			7.0107	-5.7532e-07
	6.9099	8.5963e-07																			7.0186	-5.7456e-07
	6.9178	8.5903e-07																			7.0265	-5.7397e-07
	6.9256	8.5842e-07																			7.0344	-5.738e-07
	6.9335	8.5792e-07																			7.0423	-5.721e-07
	6.9414	8.5966e-07																			7.0502	-5.7044e-07
	6.9493	8.6042e-07																			7.0581	-5.6991e-07
	6.9572	8.6049e-07																			7.066	-5.6939e-07
	6.9651	8.5893e-07																			7.0738	-5.6637e-07
	6.973	8.5737e-07																			7.0817	-5.6606e-07
	6.9809	8.576e-07																			7.0896	-5.6575e-07
	6.9888	8.5726e-07																			7.0975	-5.6543e-07
	6.9967	8.5692e-07																			7.1054	-5.6466e-07
	7.0046	8.5596e-07																			7.1133	-5.6435e-07
	7.0125	8.5636e-07																			7.1212	-5.6403e-07
	7.0204	8.5678e-07																			7.1291	-5.6103e-07
	7.0283	8.5649e-07																			7.137	-5.5938e-07
	7.0362	8.562e-07																			7.1449	-5.5781e-07
	7.0441	8.5683e-07																			7.1528	-5.578e-07
	7.052	8.5694e-07																			7.1607	-5.569e-07
	7.0599	8.5706e-07																			7.1686	-5.5666e-07
	7.0678	8.5727e-07																			7.1765	-5.5641e-07
	7.0756	8.5979e-07																			7.1844	-5.5655e-07
	7.0835	8.6056e-07																			7.1923	-5.5668e-07
	7.0914	8.6072e-07																			7.2002	-5.5732e-07
	7.0993	8.5879e-07																			7.2081	-5.546e-07
	7.1072	8.5686e-07																			7.216	-5.5433e-07
	7.1151	8.5319e-07																			7.2238	-5.5406e-07
	7.123	8.5184e-07																			7.2317	-5.5212e-07
	7.1309	8.5236e-07																			7.2396	-5.4989e-07
	7.1388	8.5553e-07																			7.2475	-5.4787e-07
	7.1467	8.5596e-07																			7.2554	-5.4425e-07
	7.1546	8.5615e-07																			7.2633	-5.441e-07
	7.1625	8.5635e-07																			7.2712	-5.4357e-07
	7.1704	8.5812e-07																			7.2791	-5.4283e-07
	7.1783	8.573e-07																			7.287	-5.4283e-07
	7.1862	8.5648e-07																			7.2949	-5.4284e-07
	7.1941	8.5444e-07																			7.3028	-5.4121e-07
	7.202	8.5019e-07																			7.3107	-5.3665e-07
	7.2099	8.5013e-07																			7.3186	-5.3652e-07
	7.2178	8.509e-07																			7.3265	-5.3514e-07
	7.2257	8.5119e-07																			7.3344	-5.3447e-07
	7.2335	8.5148e-07																			7.3423	-5.3427e-07
	7.2414	8.5249e-07																			7.3502	-5.3406e-07
	7.2493	8.5294e-07																			7.3581	-5.3144e-07
	7.2572	8.5339e-07																			7.366	-5.3054e-07
	7.2651	8.5359e-07																			7.3738	-5.303e-07
	7.273	8.5396e-07																			7.3817	-5.3206e-07
	7.2809	8.5382e-07																			7.3896	-5.3382e-07
	7.2888	8.5368e-07																			7.3975	-5.3601e-07
	7.2967	8.4915e-07																			7.4054	-5.3431e-07
	7.3046	8.4662e-07																			7.4133	-5.3244e-07
	7.3125	8.4704e-07																			7.4212	-5.3143e-07
	7.3204	8.4741e-07																			7.4291	-5.297e-07
	7.3283	8.4778e-07																			7.437	-5.2762e-07
	7.3362	8.4916e-07																			7.4449	-5.257e-07
	7.3441	8.4989e-07																			7.4528	-5.2344e-07
	7.352	8.5063e-07																			7.4607	-5.2283e-07
	7.3599	8.5161e-07																			7.4686	-5.2296e-07
	7.3678	8.5217e-07																			7.4765	-5.2308e-07
	7.3757	8.521e-07																			7.4844	-5.2664e-07
	7.3835	8.5203e-07																			7.4923	-5.267e-07
	7.3914	8.5056e-07																			7.5002	-5.2622e-07
	7.3993	8.4901e-07																			7.5081	-5.2575e-07
	7.4072	8.4731e-07																			7.516	-5.2294e-07
	7.4151	8.4678e-07																			7.5239	-5.1931e-07
	7.423	8.4626e-07																			7.5317	-5.1889e-07
	7.4309	8.4822e-07																			7.5396	-5.1835e-07
	7.4388	8.4913e-07																			7.5475	-5.1808e-07
	7.4467	8.495e-07																			7.5554	-5.1781e-07
	7.4546	8.4961e-07																			7.5633	-5.168e-07
	7.4625	8.4904e-07																			7.5712	-5.165e-07
	7.4704	8.4848e-07																			7.5791	-5.1688e-07
	7.4783	8.4781e-07																			7.587	-5.1726e-07
	7.4862	8.4713e-07																			7.5949	-5.179e-07
	7.4941	8.4253e-07																			7.6028	-5.2038e-07
	7.502	8.3973e-07																			7.6107	-5.2002e-07
	7.5099	8.4211e-07																			7.6186	-5.1574e-07
	7.5178	8.4652e-07																			7.6265	-5.1176e-07
	7.5257	8.4687e-07																			7.6344	-5.1074e-07
	7.5335	8.4723e-07																			7.6423	-5.0854e-07
	7.5414	8.4804e-07																			7.6502	-5.0497e-07
	7.5493	8.4952e-07																			7.6581	-5.0474e-07
	7.5572	8.4966e-07																			7.666	-5.0495e-07
	7.5651	8.4952e-07																			7.6739	-5.0517e-07
	7.573	8.4938e-07																			7.6817	-5.0874e-07
	7.5809	8.4606e-07																			7.6896	-5.0939e-07
	7.5888	8.4407e-07																			7.6975	-5.0956e-07
	7.5967	8.4044e-07																			7.7054	-5.0841e-07
	7.6046	8.3825e-07																			7.7133	-5.0467e-07
	7.6125	8.3998e-07																			7.7212	-5.016e-07
	7.6204	8.439e-07																			7.7291	-5.0097e-07
	7.6283	8.4605e-07																			7.737	-5.0064e-07
	7.6362	8.4712e-07																			7.7449	-4.9868e-07
	7.6441	8.4871e-07																			7.7528	-4.9609e-07
	7.652	8.505e-07																			7.7607	-4.961e-07
	7.6599	8.5112e-07																			7.7686	-4.9611e-07
	7.6678	8.5132e-07																			7.7765	-4.9642e-07
	7.6757	8.5109e-07																			7.7844	-4.992e-07
	7.6835	8.5087e-07																			7.7923	-4.9892e-07
	7.6914	8.4511e-07																			7.8002	-4.9838e-07
	7.6993	8.4401e-07																			7.8081	-4.9785e-07
	7.7072	8.4573e-07																			7.816	-4.9717e-07
	7.7151	8.4654e-07																			7.8239	-4.9639e-07
	7.723	8.4515e-07																			7.8317	-4.9423e-07
	7.7309	8.4376e-07																			7.8396	-4.9147e-07
	7.7388	8.4936e-07																			7.8475	-4.8904e-07
	7.7467	8.5525e-07																			7.8554	-4.8951e-07
	7.7546	8.5717e-07																			7.8633	-4.8999e-07
	7.7625	8.5707e-07																			7.8712	-4.9155e-07
	7.7704	8.5697e-07																			7.8791	-4.9377e-07
	7.7783	8.5613e-07																			7.887	-4.9433e-07
	7.7862	8.5293e-07																			7.8949	-4.9415e-07
	7.7941	8.4981e-07																			7.9028	-4.934e-07
	7.802	8.4823e-07																			7.9107	-4.8986e-07
	7.8099	8.5045e-07																			7.9186	-4.8605e-07
	7.8178	8.5233e-07																			7.9265	-4.8596e-07
	7.8257	8.5301e-07																			7.9344	-4.8599e-07
	7.8335	8.5368e-07																			7.9423	-4.8601e-07
	7.8414	8.5448e-07																			7.9502	-4.8646e-07
	7.8493	8.5621e-07																			7.9581	-4.8678e-07
	7.8572	8.5642e-07																			7.966	-4.9036e-07
	7.8651	8.5776e-07																			7.9739	-4.944e-07
	7.873	8.5753e-07																			7.9817	-4.9579e-07
	7.8809	8.5729e-07																			7.9896	-4.9636e-07
	7.8888	8.5572e-07																			7.9975	-4.9589e-07
	7.8967	8.5611e-07																			8.0054	-4.9437e-07
	7.9046	8.5806e-07																			8.0133	-4.9322e-07
	7.9125	8.6187e-07																			8.0212	-4.8972e-07
	7.9204	8.6187e-07																			8.0291	-4.8729e-07
	7.9283	8.6189e-07																			8.037	-4.8597e-07
	7.9362	8.6804e-07																			8.0449	-4.8399e-07
	7.9441	8.6902e-07																			8.0528	-4.8293e-07
	7.952	8.6999e-07																			8.0607	-4.8322e-07
	7.9599	8.7112e-07																			8.0686	-4.835e-07
	7.9678	8.7161e-07																			8.0765	-4.8749e-07
	7.9757	8.7163e-07																			8.0844	-4.9087e-07
	7.9836	8.6933e-07																			8.0923	-4.9205e-07
	7.9914	8.6703e-07																			8.1002	-4.9042e-07
	7.9993	8.6425e-07																			8.1081	-4.8997e-07
	8.0072	8.6471e-07																			8.116	-4.8728e-07
	8.0151	8.6567e-07																			8.1239	-4.8575e-07
	8.023	8.7085e-07																			8.1318	-4.8389e-07
	8.0309	8.7413e-07																			8.1396	-4.8201e-07
	8.0388	8.7648e-07																			8.1475	-4.8137e-07
	8.0467	8.7936e-07																			8.1554	-4.8154e-07
	8.0546	8.796e-07																			8.1633	-4.817e-07
	8.0625	8.7951e-07																			8.1712	-4.8399e-07
	8.0704	8.7941e-07																			8.1791	-4.8602e-07
	8.0783	8.7365e-07																			8.187	-4.8698e-07
	8.0862	8.7104e-07																			8.1949	-4.8967e-07
	8.0941	8.7086e-07																			8.2028	-4.8997e-07
	8.102	8.7067e-07																			8.2107	-4.865e-07
	8.1099	8.7179e-07																			8.2186	-4.8547e-07
	8.1178	8.7601e-07																			8.2265	-4.8443e-07
	8.1257	8.8032e-07																			8.2344	-4.8279e-07
	8.1336	8.8316e-07																			8.2423	-4.7874e-07
	8.1414	8.8401e-07																			8.2502	-4.7869e-07
	8.1493	8.8486e-07																			8.2581	-4.7937e-07
	8.1572	8.8463e-07																			8.266	-4.8005e-07
	8.1651	8.844e-07																			8.2739	-4.8147e-07
	8.173	8.827e-07																			8.2818	-4.8285e-07
	8.1809	8.7827e-07																			8.2896	-4.83e-07
	8.1888	8.7685e-07																			8.2975	-4.8118e-07
	8.1967	8.7603e-07																			8.3054	-4.802e-07
	8.2046	8.7899e-07																			8.3133	-4.7754e-07
	8.2125	8.8024e-07																			8.3212	-4.733e-07
	8.2204	8.815e-07																			8.3291	-4.7225e-07
	8.2283	8.8484e-07																			8.337	-4.7286e-07
	8.2362	8.8814e-07																			8.3449	-4.7347e-07
	8.2441	8.909e-07																			8.3528	-4.7522e-07
	8.252	8.9136e-07																			8.3607	-4.7723e-07
	8.2599	8.9138e-07																			8.3686	-4.7879e-07
	8.2678	8.8827e-07																			8.3765	-4.8018e-07
	8.2757	8.8516e-07																			8.3844	-4.8225e-07
	8.2836	8.7944e-07																			8.3923	-4.8243e-07
	8.2914	8.7981e-07																			8.4002	-4.8419e-07
	8.2993	8.7988e-07																			8.4081	-4.8385e-07
	8.3072	8.8064e-07																			8.416	-4.7958e-07
	8.3151	8.8409e-07																			8.4239	-4.7708e-07
	8.323	8.8697e-07																			8.4318	-4.7583e-07
	8.3309	8.8942e-07																			8.4396	-4.7327e-07
	8.3388	8.9142e-07																			8.4475	-4.7406e-07
	8.3467	8.9293e-07																			8.4554	-4.7486e-07
	8.3546	8.9326e-07																			8.4633	-4.7722e-07
	8.3625	8.9302e-07																			8.4712	-4.8039e-07
	8.3704	8.9278e-07																			8.4791	-4.8167e-07
	8.3783	8.8817e-07																			8.487	-4.8205e-07
	8.3862	8.8793e-07																			8.4949	-4.8243e-07
	8.3941	8.8584e-07																			8.5028	-4.8288e-07
	8.402	8.8682e-07																			8.5107	-4.8178e-07
	8.4099	8.9098e-07																			8.5186	-4.7791e-07
	8.4178	8.9201e-07																			8.5265	-4.7659e-07
	8.4257	8.9271e-07																			8.5344	-4.7528e-07
	8.4336	8.9559e-07																			8.5423	-4.7522e-07
	8.4414	8.9964e-07																			8.5502	-4.7592e-07
	8.4493	8.9985e-07																			8.5581	-4.7663e-07
	8.4572	8.9958e-07																			8.566	-4.8095e-07
	8.4651	8.9931e-07																			8.5739	-4.8309e-07
	8.473	8.9722e-07																			8.5818	-4.8601e-07
	8.4809	8.9645e-07																			8.5896	-4.8489e-07
	8.4888	8.9428e-07																			8.5975	-4.8466e-07
	8.4967	8.9342e-07																			8.6054	-4.8443e-07
	8.5046	8.9565e-07																			8.6133	-4.8227e-07
	8.5125	8.975e-07																			8.6212	-4.7891e-07
	8.5204	8.9958e-07																			8.6291	-4.74e-07
	8.5283	9.0119e-07																			8.637	-4.7442e-07
	8.5362	9.0227e-07																			8.6449	-4.7485e-07
	8.5441	9.0495e-07																			8.6528	-4.7594e-07
	8.552	9.0491e-07																			8.6607	-4.7809e-07
	8.5599	9.0487e-07																			8.6686	-4.7834e-07
	8.5678	9.0337e-07																			8.6765	-4.7859e-07
	8.5757	9.0238e-07																			8.6844	-4.7947e-07
	8.5836	9.0059e-07																			8.6923	-4.7761e-07
	8.5915	9.0018e-07																			8.7002	-4.7575e-07
	8.5993	9.0018e-07																			8.7081	-4.7479e-07
	8.6072	9.0018e-07																			8.716	-4.735e-07
	8.6151	9.0299e-07																			8.7239	-4.7203e-07
	8.623	9.0592e-07																			8.7318	-4.6868e-07
	8.6309	9.0701e-07																			8.7396	-4.6892e-07
	8.6388	9.081e-07																			8.7475	-4.6917e-07
	8.6467	9.0777e-07																			8.7554	-4.7061e-07
	8.6546	9.0744e-07																			8.7633	-4.7163e-07
	8.6625	9.0506e-07																			8.7712	-4.7286e-07
	8.6704	9.0468e-07																			8.7791	-4.7472e-07
	8.6783	9.05e-07																			8.787	-4.7581e-07
	8.6862	9.0463e-07																			8.7949	-4.751e-07
	8.6941	9.0427e-07																			8.8028	-4.7223e-07
	8.702	9.0206e-07																			8.8107	-4.7143e-07
	8.7099	9.0367e-07																			8.8186	-4.7064e-07
	8.7178	9.0576e-07																			8.8265	-4.698e-07
	8.7257	9.0859e-07																			8.8344	-4.7027e-07
	8.7336	9.1244e-07																			8.8423	-4.7074e-07
	8.7415	9.1433e-07																			8.8502	-4.7208e-07
	8.7493	9.142e-07																			8.8581	-4.7617e-07
	8.7572	9.1408e-07																			8.866	-4.7835e-07
	8.7651	9.1316e-07																			8.8739	-4.764e-07
	8.773	9.1093e-07																			8.8818	-4.7308e-07
	8.7809	9.1055e-07																			8.8897	-4.7151e-07
	8.7888	9.0997e-07																			8.8975	-4.7062e-07
	8.7967	9.1005e-07																			8.9054	-4.7045e-07
	8.8046	9.0992e-07																			8.9133	-4.6843e-07
	8.8125	9.0979e-07																			8.9212	-4.6598e-07
	8.8204	9.1312e-07																			8.9291	-4.6562e-07
	8.8283	9.1822e-07																			8.937	-4.6563e-07
	8.8362	9.203e-07																			8.9449	-4.6565e-07
	8.8441	9.1998e-07																			8.9528	-4.6994e-07
	8.852	9.1965e-07																			8.9607	-4.7459e-07
	8.8599	9.1709e-07																			8.9686	-4.7692e-07
	8.8678	9.1413e-07																			8.9765	-4.7568e-07
	8.8757	9.1411e-07																			8.9844	-4.7383e-07
	8.8836	9.1409e-07																			8.9923	-4.7295e-07
	8.8915	9.1233e-07																			9.0002	-4.7313e-07
	8.8993	9.1125e-07																			9.0081	-4.7331e-07
	8.9072	9.1318e-07																			9.016	-4.7432e-07
	8.9151	9.1394e-07																			9.0239	-4.7319e-07
	8.923	9.1471e-07																			9.0318	-4.7315e-07
	8.9309	9.1738e-07																			9.0397	-4.7416e-07
	8.9388	9.1668e-07																			9.0475	-4.7517e-07
	8.9467	9.1597e-07																			9.0554	-4.7577e-07
	8.9546	9.1403e-07																			9.0633	-4.7517e-07
	8.9625	9.0821e-07																			9.0712	-4.75e-07
	8.9704	9.1006e-07																			9.0791	-4.7527e-07
	8.9783	9.1116e-07																			9.087	-4.7554e-07
	8.9862	9.1225e-07																			9.0949	-4.7598e-07
	8.9941	9.1246e-07																			9.1028	-4.7787e-07
	9.002	9.137e-07																			9.1107	-4.788e-07
	9.0099	9.1591e-07																			9.1186	-4.7953e-07
	9.0178	9.1595e-07																			9.1265	-4.7986e-07
	9.0257	9.1599e-07																			9.1344	-4.8019e-07
	9.0336	9.1857e-07																			9.1423	-4.8213e-07
	9.0415	9.1816e-07																			9.1502	-4.8591e-07
	9.0493	9.1776e-07																			9.1581	-4.862e-07
	9.0572	9.1599e-07																			9.166	-4.8955e-07
	9.0651	9.1479e-07																			9.1739	-4.8946e-07
	9.073	9.1432e-07																			9.1818	-4.8882e-07
	9.0809	9.1317e-07																			9.1897	-4.872e-07
	9.0888	9.1296e-07																			9.1975	-4.8604e-07
	9.0967	9.1266e-07																			9.2054	-4.8487e-07
	9.1046	9.1236e-07																			9.2133	-4.8353e-07
	9.1125	9.1121e-07																			9.2212	-4.8387e-07
	9.1204	9.1421e-07																			9.2291	-4.842e-07
	9.1283	9.1806e-07																			9.237	-4.8511e-07
	9.1362	9.1737e-07																			9.2449	-4.895e-07
	9.1441	9.1667e-07																			9.2528	-4.8985e-07
	9.152	9.1491e-07																			9.2607	-4.8836e-07
	9.1599	9.1267e-07																			9.2686	-4.8825e-07
	9.1678	9.0861e-07																			9.2765	-4.887e-07
	9.1757	9.0993e-07																			9.2844	-4.8915e-07
	9.1836	9.0996e-07																			9.2923	-4.8857e-07
	9.1915	9.0998e-07																			9.3002	-4.8835e-07
	9.1994	9.1e-07																			9.3081	-4.8805e-07
	9.2072	9.0998e-07																			9.316	-4.8675e-07
	9.2151	9.0995e-07																			9.3239	-4.8626e-07
	9.223	9.1133e-07																			9.3318	-4.8731e-07
	9.2309	9.1209e-07																			9.3397	-4.8836e-07
	9.2388	9.1178e-07																			9.3475	-4.8867e-07
	9.2467	9.1146e-07																			9.3554	-4.9106e-07
	9.2546	9.0768e-07																			9.3633	-4.923e-07
	9.2625	9.0674e-07																			9.3712	-4.9231e-07
	9.2704	9.0759e-07																			9.3791	-4.9141e-07
	9.2783	9.0767e-07																			9.387	-4.8764e-07
	9.2862	9.0838e-07																			9.3949	-4.873e-07
	9.2941	9.0921e-07																			9.4028	-4.8694e-07
	9.302	9.0893e-07																			9.4107	-4.8429e-07
	9.3099	9.0864e-07																			9.4186	-4.8423e-07
	9.3178	9.0802e-07																			9.4265	-4.8467e-07
	9.3257	9.0812e-07																			9.4344	-4.8511e-07
	9.3336	9.0731e-07																			9.4423	-4.8583e-07
	9.3415	9.065e-07																			9.4502	-4.8664e-07
	9.3494	9.0456e-07																			9.4581	-4.8744e-07
	9.3572	9.0324e-07																			9.466	-4.8634e-07
	9.3651	9.0193e-07																			9.4739	-4.8258e-07
	9.373	8.9789e-07																			9.4818	-4.8136e-07
	9.3809	9.0244e-07																			9.4897	-4.8043e-07
	9.3888	9.0351e-07																			9.4976	-4.7973e-07
	9.3967	9.0457e-07																			9.5054	-4.7677e-07
	9.4046	9.086e-07																			9.5133	-4.7491e-07
	9.4125	9.0953e-07																			9.5212	-4.7427e-07
	9.4204	9.0896e-07																			9.5291	-4.7525e-07
	9.4283	9.0839e-07																			9.537	-4.7622e-07
	9.4362	9.0719e-07																			9.5449	-4.8021e-07
	9.4441	9.0518e-07																			9.5528	-4.7997e-07
	9.452	9.0407e-07																			9.5607	-4.7695e-07
	9.4599	9.0405e-07																			9.5686	-4.7651e-07
	9.4678	9.0463e-07																			9.5765	-4.7358e-07
	9.4757	9.0604e-07																			9.5844	-4.7003e-07
	9.4836	9.1027e-07																			9.5923	-4.6891e-07
	9.4915	9.103e-07																			9.6002	-4.678e-07
	9.4994	9.1032e-07																			9.6081	-4.6806e-07
	9.5072	9.1142e-07																			9.616	-4.6832e-07
	9.5151	9.1354e-07																			9.6239	-4.6886e-07
	9.523	9.1319e-07																			9.6318	-4.7454e-07
	9.5309	9.1285e-07																			9.6397	-4.7684e-07
	9.5388	9.1193e-07																			9.6476	-4.7426e-07
	9.5467	9.1092e-07																			9.6554	-4.7167e-07
	9.5546	9.1072e-07																			9.6633	-4.6807e-07
	9.5625	9.1095e-07																			9.6712	-4.6568e-07
	9.5704	9.1187e-07																			9.6791	-4.6309e-07
	9.5783	9.1264e-07																			9.687	-4.6302e-07
	9.5862	9.1545e-07																			9.6949	-4.6295e-07
	9.5941	9.1865e-07																			9.7028	-4.5854e-07
	9.602	9.1929e-07																			9.7107	-4.5874e-07
	9.6099	9.2021e-07																			9.7186	-4.5893e-07
	9.6178	9.2183e-07																			9.7265	-4.6021e-07
	9.6257	9.2259e-07																			9.7344	-4.6351e-07
	9.6336	9.1989e-07																			9.7423	-4.6294e-07
	9.6415	9.1719e-07																			9.7502	-4.6269e-07
	9.6494	9.1201e-07																			9.7581	-4.6243e-07
	9.6572	9.1466e-07																			9.766	-4.6044e-07
	9.6651	9.1654e-07																			9.7739	-4.5784e-07
	9.673	9.1799e-07																			9.7818	-4.5464e-07
	9.6809	9.182e-07																			9.7897	-4.5372e-07
	9.6888	9.1841e-07																			9.7976	-4.5379e-07
	9.6967	9.1881e-07																			9.8054	-4.5387e-07
	9.7046	9.19e-07																			9.8133	-4.5403e-07
	9.7125	9.192e-07																			9.8212	-4.556e-07
	9.7204	9.1905e-07																			9.8291	-4.5747e-07
	9.7283	9.1891e-07																			9.837	-4.6052e-07
	9.7362	9.1704e-07																			9.8449	-4.5884e-07
	9.7441	9.1125e-07																			9.8528	-4.5399e-07
	9.752	9.0937e-07																			9.8607	-4.5326e-07
	9.7599	9.1242e-07																			9.8686	-4.5303e-07
	9.7678	9.1478e-07																			9.8765	-4.528e-07
	9.7757	9.1489e-07																			9.8844	-4.5101e-07
	9.7836	9.1484e-07																			9.8923	-4.5014e-07
	9.7915	9.1479e-07																			9.9002	-4.4973e-07
	9.7994	9.1614e-07																			9.9081	-4.5039e-07
	9.8072	9.1635e-07																			9.916	-4.5105e-07
	9.8151	9.1572e-07																			9.9239	-4.5319e-07
	9.823	9.1509e-07																			9.9318	-4.5666e-07
	9.8309	9.124e-07																			9.9397	-4.5856e-07
	9.8388	9.0826e-07																			9.9476	-4.5707e-07
	9.8467	9.0641e-07																			9.9554	-4.569e-07
	9.8546	9.0619e-07																			9.9633	-4.5516e-07
	9.8625	9.0954e-07																			9.9712	-4.5476e-07
	9.8704	9.1041e-07																			9.9791	-4.5457e-07
	9.8783	9.1047e-07																			9.987	-4.5437e-07
	9.8862	9.1033e-07																			9.9949	-4.5381e-07
	9.8941	9.1019e-07																			10.0028	-4.5235e-07
	9.902	9.1086e-07																			10.0107	-4.5181e-07
	9.9099	9.1014e-07																			10.0186	-4.5434e-07
	9.9178	9.0942e-07																			10.0265	-4.5686e-07
	9.9257	9.0674e-07																			10.0344	-4.5733e-07
	9.9336	9.0252e-07																			10.0423	-4.5584e-07
	9.9415	8.9866e-07																			10.0502	-4.553e-07
	9.9494	8.9967e-07																			10.0581	-4.5476e-07
	9.9573	9.0414e-07																			10.066	-4.5365e-07
	9.9651	9.0426e-07																			10.0739	-4.5332e-07
	9.973	9.0615e-07																			10.0818	-4.5343e-07
	9.9809	9.0681e-07																			10.0897	-4.5353e-07
	9.9888	9.0712e-07																			10.0976	-4.5381e-07
	9.9967	9.0671e-07																			10.1055	-4.5494e-07
	10.0046	9.0629e-07																			10.1133	-4.5607e-07
	10.0125	9.056e-07																			10.1212	-4.5834e-07
	10.0204	9.0491e-07																			10.1291	-4.6229e-07
	10.0283	8.9975e-07																			10.137	-4.617e-07
	10.0362	8.9665e-07																			10.1449	-4.6131e-07
	10.0441	8.9731e-07																			10.1528	-4.6092e-07
	10.052	9.0042e-07																			10.1607	-4.5746e-07
	10.0599	9.0237e-07																			10.1686	-4.5628e-07
	10.0678	9.0305e-07																			10.1765	-4.5509e-07
	10.0757	9.039e-07																			10.1844	-4.5383e-07
	10.0836	9.0508e-07																			10.1923	-4.5177e-07
	10.0915	9.0529e-07																			10.2002	-4.5138e-07
	10.0994	9.0583e-07																			10.2081	-4.5202e-07
	10.1073	9.0608e-07																			10.216	-4.5265e-07
	10.1151	9.051e-07																			10.2239	-4.5502e-07
	10.123	9.0411e-07																			10.2318	-4.5266e-07
	10.1309	9.0013e-07																			10.2397	-4.5031e-07
	10.1388	8.9784e-07																			10.2476	-4.5e-07
	10.1467	8.9871e-07																			10.2555	-4.478e-07
	10.1546	8.9911e-07																			10.2633	-4.4455e-07
	10.1625	8.9951e-07																			10.2712	-4.4403e-07
	10.1704	9.0359e-07																			10.2791	-4.4396e-07
	10.1783	9.0695e-07																			10.287	-4.4322e-07
	10.1862	9.0883e-07																			10.2949	-4.4158e-07
	10.1941	9.0989e-07																			10.3028	-4.4217e-07
	10.202	9.1224e-07																			10.3107	-4.4276e-07
	10.2099	9.1154e-07																			10.3186	-4.4442e-07
	10.2178	9.1084e-07																			10.3265	-4.4732e-07
	10.2257	9.0898e-07																			10.3344	-4.4889e-07
	10.2336	9.0605e-07																			10.3423	-4.4855e-07
	10.2415	9.047e-07																			10.3502	-4.4646e-07
	10.2494	9.0582e-07																			10.3581	-4.451e-07
	10.2573	9.0854e-07																			10.366	-4.4304e-07
	10.2651	9.1128e-07																			10.3739	-4.4028e-07
	10.273	9.1182e-07																			10.3818	-4.374e-07
	10.2809	9.1237e-07																			10.3897	-4.3577e-07
	10.2888	9.1432e-07																			10.3976	-4.3483e-07
	10.2967	9.148e-07																			10.4055	-4.3443e-07
	10.3046	9.1477e-07																			10.4133	-4.3553e-07
	10.3125	9.1474e-07																			10.4212	-4.3662e-07
	10.3204	9.1419e-07																			10.4291	-4.3788e-07
	10.3283	9.1123e-07																			10.437	-4.3644e-07
	10.3362	9.1233e-07																			10.4449	-4.3499e-07
	10.3441	9.1298e-07																			10.4528	-4.3375e-07
	10.352	9.1418e-07																			10.4607	-4.3242e-07
	10.3599	9.1657e-07																			10.4686	-4.3189e-07
	10.3678	9.2245e-07																			10.4765	-4.3137e-07
	10.3757	9.2656e-07																			10.4844	-4.277e-07
	10.3836	9.2712e-07																			10.4923	-4.2401e-07
	10.3915	9.2876e-07																			10.5002	-4.2395e-07
	10.3994	9.3237e-07																			10.5081	-4.2464e-07
	10.4073	9.3152e-07																			10.516	-4.2532e-07
	10.4151	9.3067e-07																			10.5239	-4.2703e-07
	10.423	9.2872e-07																			10.5318	-4.2777e-07
	10.4309	9.2579e-07																			10.5397	-4.2856e-07
	10.4388	9.2816e-07																			10.5476	-4.2808e-07
	10.4467	9.3358e-07																			10.5555	-4.2694e-07
	10.4546	9.3575e-07																			10.5633	-4.253e-07
	10.4625	9.3862e-07																			10.5712	-4.2135e-07
	10.4704	9.4167e-07																			10.5791	-4.1798e-07
	10.4783	9.4376e-07																			10.587	-4.1448e-07
	10.4862	9.449e-07																			10.5949	-4.1481e-07
	10.4941	9.4494e-07																			10.6028	-4.1514e-07
	10.502	9.4484e-07																			10.6107	-4.1721e-07
	10.5099	9.4475e-07																			10.6186	-4.1748e-07
	10.5178	9.438e-07																			10.6265	-4.1503e-07
	10.5257	9.4293e-07																			10.6344	-4.1255e-07
	10.5336	9.4249e-07																			10.6423	-4.0982e-07
	10.5415	9.4235e-07																			10.6502	-4.0538e-07
	10.5494	9.4397e-07																			10.6581	-4.0078e-07
	10.5573	9.4754e-07																			10.666	-3.9969e-07
	10.5652	9.5e-07																			10.6739	-3.986e-07
	10.573	9.5232e-07																			10.6818	-3.9646e-07
	10.5809	9.5735e-07																			10.6897	-3.9306e-07
	10.5888	9.6003e-07																			10.6976	-3.9293e-07
	10.5967	9.6178e-07																			10.7055	-3.929e-07
	10.6046	9.6246e-07																			10.7133	-3.9318e-07
	10.6125	9.6248e-07																			10.7212	-3.9347e-07
	10.6204	9.6234e-07																			10.7291	-3.9214e-07
	10.6283	9.622e-07																			10.737	-3.8968e-07
	10.6362	9.6281e-07																			10.7449	-3.8776e-07
	10.6441	9.6341e-07																			10.7528	-3.859e-07
	10.652	9.6519e-07																			10.7607	-3.8073e-07
	10.6599	9.7119e-07																			10.7686	-3.7555e-07
	10.6678	9.7601e-07																			10.7765	-3.7191e-07
	10.6757	9.8116e-07																			10.7844	-3.7068e-07
	10.6836	9.8675e-07																			10.7923	-3.7035e-07
	10.6915	9.9026e-07																			10.8002	-3.7121e-07
	10.6994	9.8955e-07																			10.8081	-3.7208e-07
	10.7073	9.8884e-07																			10.816	-3.7121e-07
	10.7152	9.8718e-07																			10.8239	-3.6906e-07
	10.723	9.8557e-07																			10.8318	-3.6581e-07
	10.7309	9.8572e-07																			10.8397	-3.6121e-07
	10.7388	9.8587e-07																			10.8476	-3.5735e-07
	10.7467	9.8795e-07																			10.8555	-3.517e-07
	10.7546	9.909e-07																			10.8634	-3.4644e-07
	10.7625	9.9374e-07																			10.8712	-3.4555e-07
	10.7704	1.0015e-06																			10.8791	-3.45e-07
	10.7783	1.0049e-06																			10.887	-3.4194e-07
	10.7862	1.0059e-06																			10.8949	-3.4064e-07
	10.7941	1.007e-06																			10.9028	-3.4006e-07
	10.802	1.0072e-06																			10.9107	-3.4056e-07
	10.8099	1.007e-06																			10.9186	-3.4105e-07
	10.8178	1.0067e-06																			10.9265	-3.3869e-07
	10.8257	1.0075e-06																			10.9344	-3.3535e-07
	10.8336	1.0092e-06																			10.9423	-3.3324e-07
	10.8415	1.0099e-06																			10.9502	-3.2832e-07
	10.8494	1.0106e-06																			10.9581	-3.2584e-07
	10.8573	1.0127e-06																			10.966	-3.2189e-07
	10.8652	1.0166e-06																			10.9739	-3.1868e-07
	10.873	1.0208e-06																			10.9818	-3.1556e-07
	10.8809	1.0247e-06																			10.9897	-3.1522e-07
	10.8888	1.0286e-06																			10.9976	-3.1489e-07
	10.8967	1.0286e-06																			11.0055	-3.1463e-07
	10.9046	1.0285e-06																			11.0134	-3.127e-07
	10.9125	1.0277e-06																			11.0212	-3.1266e-07
	10.9204	1.0276e-06																			11.0291	-3.1212e-07
	10.9283	1.0264e-06																			11.037	-3.0818e-07
	10.9362	1.0274e-06																			11.0449	-3.0446e-07
	10.9441	1.0301e-06																			11.0528	-3.0082e-07
	10.952	1.0317e-06																			11.0607	-2.9897e-07
	10.9599	1.0366e-06																			11.0686	-2.9688e-07
	10.9678	1.0395e-06																			11.0765	-2.9419e-07
	10.9757	1.0416e-06																			11.0844	-2.935e-07
	10.9836	1.0428e-06																			11.0923	-2.9334e-07
	10.9915	1.0427e-06																			11.1002	-2.9393e-07
	10.9994	1.0426e-06																			11.1081	-2.9452e-07
	11.0073	1.0407e-06																			11.116	-2.9499e-07
	11.0152	1.0411e-06																			11.1239	-2.9215e-07
	11.023	1.0416e-06																			11.1318	-2.8951e-07
	11.0309	1.0418e-06																			11.1397	-2.8553e-07
	11.0388	1.0418e-06																			11.1476	-2.8514e-07
	11.0467	1.0418e-06																			11.1555	-2.8475e-07
	11.0546	1.0477e-06																			11.1634	-2.8069e-07
	11.0625	1.05e-06																			11.1712	-2.7797e-07
	11.0704	1.0522e-06																			11.1791	-2.7709e-07
	11.0783	1.0537e-06																			11.187	-2.7762e-07
	11.0862	1.0537e-06																			11.1949	-2.7815e-07
	11.0941	1.0536e-06																			11.2028	-2.7952e-07
	11.102	1.0521e-06																			11.2107	-2.7837e-07
	11.1099	1.0476e-06																			11.2186	-2.7598e-07
	11.1178	1.0474e-06																			11.2265	-2.7297e-07
	11.1257	1.0474e-06																			11.2344	-2.7013e-07
	11.1336	1.0474e-06																			11.2423	-2.6956e-07
	11.1415	1.0472e-06																			11.2502	-2.6851e-07
	11.1494	1.0459e-06																			11.2581	-2.6412e-07
	11.1573	1.0486e-06																			11.266	-2.6085e-07
	11.1652	1.0523e-06																			11.2739	-2.6076e-07
	11.173	1.0532e-06																			11.2818	-2.6144e-07
	11.1809	1.0538e-06																			11.2897	-2.6212e-07
	11.1888	1.054e-06																			11.2976	-2.6681e-07
	11.1967	1.0515e-06																			11.3055	-2.6718e-07
	11.2046	1.049e-06																			11.3134	-2.6716e-07
	11.2125	1.0457e-06																			11.3212	-2.6557e-07
	11.2204	1.0427e-06																			11.3291	-2.6481e-07
	11.2283	1.0414e-06																			11.337	-2.6405e-07
	11.2362	1.0433e-06																			11.3449	-2.6108e-07
	11.2441	1.0434e-06																			11.3528	-2.5531e-07
	11.252	1.0435e-06																			11.3607	-2.5322e-07
	11.2599	1.0452e-06																			11.3686	-2.5211e-07
	11.2678	1.0454e-06																			11.3765	-2.5147e-07
	11.2757	1.0447e-06																			11.3844	-2.5082e-07
	11.2836	1.044e-06																			11.3923	-2.5039e-07
	11.2915	1.0425e-06																			11.4002	-2.4998e-07
	11.2994	1.0364e-06																			11.4081	-2.498e-07
	11.3073	1.0359e-06																			11.416	-2.4957e-07
	11.3152	1.0353e-06																			11.4239	-2.4933e-07
	11.3231	1.0339e-06																			11.4318	-2.4881e-07
	11.3309	1.0321e-06																			11.4397	-2.4702e-07
	11.3388	1.0321e-06																			11.4476	-2.4513e-07
	11.3467	1.0316e-06																			11.4555	-2.4246e-07
	11.3546	1.0311e-06																			11.4634	-2.3947e-07
	11.3625	1.0319e-06																			11.4713	-2.3987e-07
	11.3704	1.0331e-06																			11.4791	-2.4027e-07
	11.3783	1.0331e-06																			11.487	-2.4241e-07
	11.3862	1.0313e-06																			11.4949	-2.4695e-07
	11.3941	1.0295e-06																			11.5028	-2.4826e-07
	11.402	1.0288e-06																			11.5107	-2.4353e-07
	11.4099	1.026e-06																			11.5186	-2.4164e-07
	11.4178	1.0255e-06																			11.5265	-2.4087e-07
	11.4257	1.0267e-06																			11.5344	-2.401e-07
	11.4336	1.0265e-06																			11.5423	-2.3856e-07
	11.4415	1.0263e-06																			11.5502	-2.328e-07
	11.4494	1.0248e-06																			11.5581	-2.3195e-07
	11.4573	1.0207e-06																			11.566	-2.3173e-07
	11.4652	1.017e-06																			11.5739	-2.3264e-07
	11.4731	1.0174e-06																			11.5818	-2.3355e-07
	11.4809	1.0172e-06																			11.5897	-2.3639e-07
	11.4888	1.017e-06																			11.5976	-2.3428e-07
	11.4967	1.013e-06																			11.6055	-2.3162e-07
	11.5046	1.0116e-06																			11.6134	-2.2909e-07
	11.5125	1.0099e-06																			11.6213	-2.2718e-07
	11.5204	1.0099e-06																			11.6291	-2.2713e-07
	11.5283	1.0096e-06																			11.637	-2.2363e-07
	11.5362	1.0094e-06																			11.6449	-2.2132e-07
	11.5441	1.0094e-06																			11.6528	-2.1958e-07
	11.552	1.0094e-06																			11.6607	-2.1564e-07
	11.5599	1.0096e-06																			11.6686	-2.151e-07
	11.5678	1.0096e-06																			11.6765	-2.1552e-07
	11.5757	1.0095e-06																			11.6844	-2.1594e-07
	11.5836	1.0095e-06																			11.6923	-2.1644e-07
	11.5915	1.0026e-06																			11.7002	-2.1575e-07
	11.5994	1.0002e-06																			11.7081	-2.1498e-07
	11.6073	9.9916e-07																			11.716	-2.106e-07
	11.6152	9.9622e-07																			11.7239	-2.0611e-07
	11.6231	9.9565e-07																			11.7318	-2.0335e-07
	11.6309	9.9557e-07																			11.7397	-2.0022e-07
	11.6388	9.9666e-07																			11.7476	-1.9659e-07
	11.6467	9.9692e-07																			11.7555	-1.9207e-07
	11.6546	9.9719e-07																			11.7634	-1.9175e-07
	11.6625	9.9697e-07																			11.7713	-1.9173e-07
	11.6704	9.9675e-07																			11.7791	-1.9171e-07
	11.6783	9.9591e-07																			11.787	-1.9157e-07
	11.6862	9.9309e-07																			11.7949	-1.8896e-07
	11.6941	9.8984e-07																			11.8028	-1.8533e-07
	11.702	9.8813e-07																			11.8107	-1.8198e-07
	11.7099	9.8808e-07																			11.8186	-1.7956e-07
	11.7178	9.8545e-07																			11.8265	-1.7538e-07
	11.7257	9.8652e-07																			11.8344	-1.7068e-07
	11.7336	9.8736e-07																			11.8423	-1.6655e-07
	11.7415	9.8757e-07																			11.8502	-1.6254e-07
	11.7494	9.8746e-07																			11.8581	-1.5893e-07
	11.7573	9.8735e-07																			11.866	-1.5463e-07
	11.7652	9.8693e-07																			11.8739	-1.5256e-07
	11.7731	9.8325e-07																			11.8818	-1.5212e-07
	11.7809	9.824e-07																			11.8897	-1.4879e-07
	11.7888	9.8156e-07																			11.8976	-1.4308e-07
	11.7967	9.7764e-07																			11.9055	-1.3903e-07
	11.8046	9.7812e-07																			11.9134	-1.3265e-07
	11.8125	9.7821e-07																			11.9213	-1.2468e-07
	11.8204	9.783e-07																			11.9291	-1.1557e-07
	11.8283	9.7833e-07																			11.937	-1.0703e-07
	11.8362	9.7846e-07																			11.9449	-1.0155e-07
	11.8441	9.8092e-07																			11.9528	-8.9783e-08
	11.852	9.8091e-07																			11.9607	-7.6226e-08
	11.8599	9.8091e-07																			11.9686	-6.7091e-08
	11.8678	9.8031e-07																			11.9765	-6.3447e-08
	11.8757	9.7891e-07																			11.9844	-5.6299e-08
	11.8836	9.7695e-07																			11.9923	-4.2532e-08
	11.8915	9.7386e-07																			12.0002	-3.3105e-08
	11.8994	9.735e-07																			12.0081	-2.4173e-08
	11.9073	9.7388e-07																			12.016	-1.2353e-08
	11.9152	9.7426e-07																			12.0239	6.5236e-10
	11.9231	9.7633e-07																			12.0318	1.3771e-08
	11.931	9.7921e-07																			12.0397	2.7701e-08
	11.9388	9.7944e-07																			12.0476	4.2743e-08
	11.9467	9.7946e-07																			12.0555	6.0378e-08
	11.9546	9.7825e-07																			12.0634	7.6966e-08
	11.9625	9.7704e-07																			12.0713	9.0604e-08
	11.9704	9.7619e-07																			12.0791	1.059e-07
	11.9783	9.7535e-07																			12.087	1.2058e-07
	11.9862	9.7341e-07																			12.0949	1.3643e-07
	11.9941	9.7034e-07																			12.1028	1.5465e-07
	12.002	9.704e-07																			12.1107	1.7399e-07
	12.0099	9.7324e-07																			12.1186	1.9815e-07
	12.0178	9.7491e-07																			12.1265	2.2098e-07
	12.0257	9.7626e-07																			12.1344	2.4444e-07
	12.0336	9.782e-07																			12.1423	2.7018e-07
	12.0415	9.7973e-07																			12.1502	2.9587e-07
	12.0494	9.802e-07																			12.1581	3.2194e-07
	12.0573	9.8067e-07																			12.166	3.4579e-07
	12.0652	9.802e-07																			12.1739	3.7134e-07
	12.0731	9.7973e-07																			12.1818	3.9688e-07
	12.081	9.7867e-07																			12.1897	4.2497e-07
	12.0888	9.7813e-07																			12.1976	4.5705e-07
	12.0967	9.7737e-07																			12.2055	4.8555e-07
	12.1046	9.7849e-07																			12.2134	5.1491e-07
	12.1125	9.8202e-07																			12.2213	5.5019e-07
	12.1204	9.8503e-07																			12.2292	5.8464e-07
	12.1283	9.8723e-07																			12.237	6.1746e-07
	12.1362	9.8918e-07																			12.2449	6.5637e-07
	12.1441	9.8922e-07																			12.2528	6.967e-07
	12.152	9.9195e-07																			12.2607	7.3293e-07
	12.1599	9.9517e-07																			12.2686	7.7e-07
	12.1678	9.9661e-07																			12.2765	8.0976e-07
	12.1757	9.9845e-07																			12.2844	8.4627e-07
	12.1836	9.9853e-07																			12.2923	8.8279e-07
	12.1915	9.9962e-07																			12.3002	9.2573e-07
	12.1994	1.0043e-06																			12.3081	9.6756e-07
	12.2073	1.0053e-06																			12.316	1.0132e-06
	12.2152	1.0054e-06																			12.3239	1.0619e-06
	12.2231	1.0096e-06																			12.3318	1.1052e-06
	12.231	1.0133e-06																			12.3397	1.1495e-06
	12.2388	1.0142e-06																			12.3476	1.2003e-06
	12.2467	1.015e-06																			12.3555	1.2528e-06
	12.2546	1.0158e-06																			12.3634	1.3014e-06
	12.2625	1.016e-06																			12.3713	1.3492e-06
	12.2704	1.0159e-06																			12.3792	1.3976e-06
	12.2783	1.0158e-06																			12.387	1.4452e-06
	12.2862	1.017e-06																			12.3949	1.4976e-06
	12.2941	1.0191e-06																			12.4028	1.5539e-06
	12.302	1.0221e-06																			12.4107	1.6061e-06
	12.3099	1.0273e-06																			12.4186	1.659e-06
	12.3178	1.0308e-06																			12.4265	1.7164e-06
	12.3257	1.0342e-06																			12.4344	1.7728e-06
	12.3336	1.0373e-06																			12.4423	1.8305e-06
	12.3415	1.0406e-06																			12.4502	1.8902e-06
	12.3494	1.047e-06																			12.4581	1.9525e-06
	12.3573	1.0503e-06																			12.466	2.0177e-06
	12.3652	1.0505e-06																			12.4739	2.0794e-06
	12.3731	1.0506e-06																			12.4818	2.141e-06
	12.381	1.0507e-06																			12.4897	2.2055e-06
	12.3888	1.0546e-06																			12.4976	2.2703e-06
	12.3967	1.0565e-06																			12.5055	2.3379e-06
	12.4046	1.057e-06																			12.5134	2.4068e-06
	12.4125	1.0612e-06																			12.5213	2.4758e-06
	12.4204	1.0665e-06																			12.5292	2.5533e-06
	12.4283	1.07e-06																			12.537	2.6311e-06
	12.4362	1.074e-06																			12.5449	2.7049e-06
	12.4441	1.076e-06																			12.5528	2.7849e-06
	12.452	1.0789e-06																			12.5607	2.8665e-06
	12.4599	1.081e-06																			12.5686	2.9494e-06
	12.4678	1.0819e-06																			12.5765	3.0396e-06
	12.4757	1.0827e-06																			12.5844	3.1295e-06
	12.4836	1.0876e-06																			12.5923	3.2181e-06
	12.4915	1.0881e-06																			12.6002	3.3094e-06
	12.4994	1.0937e-06																			12.6081	3.4061e-06
	12.5073	1.1008e-06																			12.616	3.5048e-06
	12.5152	1.1034e-06																			12.6239	3.6059e-06
	12.5231	1.1043e-06																			12.6318	3.7153e-06
	12.531	1.1053e-06																			12.6397	3.8278e-06
	12.5389	1.1114e-06																			12.6476	3.9436e-06
	12.5467	1.1202e-06																			12.6555	4.067e-06
	12.5546	1.1275e-06																			12.6634	4.1968e-06
	12.5625	1.1283e-06																			12.6713	4.3274e-06
	12.5704	1.1291e-06																			12.6792	4.4593e-06
	12.5783	1.1299e-06																			12.687	4.5959e-06
	12.5862	1.1353e-06																			12.6949	4.7356e-06
	12.5941	1.1409e-06																			12.7028	4.8797e-06
	12.602	1.1484e-06																			12.7107	5.0356e-06
	12.6099	1.1562e-06																			12.7186	5.1971e-06
	12.6178	1.1636e-06																			12.7265	5.3638e-06
	12.6257	1.1723e-06																			12.7344	5.5384e-06
	12.6336	1.1786e-06																			12.7423	5.7196e-06
	12.6415	1.187e-06																			12.7502	5.9172e-06
	12.6494	1.1949e-06																			12.7581	6.126e-06
	12.6573	1.1992e-06																			12.766	6.337e-06
	12.6652	1.2033e-06																			12.7739	6.5504e-06
	12.6731	1.2065e-06																			12.7818	6.7659e-06
	12.681	1.2115e-06																			12.7897	6.9908e-06
	12.6889	1.2187e-06																			12.7976	7.228e-06
	12.6967	1.2272e-06																			12.8055	7.4722e-06
	12.7046	1.2345e-06																			12.8134	7.7247e-06
	12.7125	1.2419e-06																			12.8213	7.991e-06
	12.7204	1.2523e-06																			12.8292	8.2709e-06
	12.7283	1.2632e-06																			12.8371	8.5613e-06
	12.7362	1.2714e-06																			12.8449	8.8685e-06
	12.7441	1.2805e-06																			12.8528	9.1991e-06
	12.752	1.2885e-06																			12.8607	9.5372e-06
	12.7599	1.2944e-06																			12.8686	9.8759e-06
	12.7678	1.2998e-06																			12.8765	1.0222e-05
	12.7757	1.3064e-06																			12.8844	1.058e-05
	12.7836	1.3159e-06																			12.8923	1.095e-05
	12.7915	1.326e-06																			12.9002	1.1334e-05
	12.7994	1.3353e-06																			12.9081	1.1738e-05
	12.8073	1.3445e-06																			12.916	1.2161e-05
	12.8152	1.3562e-06																			12.9239	1.2601e-05
	12.8231	1.3688e-06																			12.9318	1.306e-05
	12.831	1.379e-06																			12.9397	1.355e-05
	12.8389	1.389e-06																			12.9476	1.4084e-05
	12.8467	1.4012e-06																			12.9555	1.4634e-05
	12.8546	1.4093e-06																			12.9634	1.5186e-05
	12.8625	1.4126e-06																			12.9713	1.5752e-05
	12.8704	1.4192e-06																			12.9792	1.634e-05
	12.8783	1.4288e-06																			12.9871	1.6951e-05
	12.8862	1.4375e-06																			12.9949	1.7591e-05
	12.8941	1.449e-06																			13.0028	1.8273e-05
	12.902	1.46e-06																			13.0107	1.8991e-05
	12.9099	1.4692e-06																			13.0186	1.9743e-05
	12.9178	1.4804e-06																			13.0265	2.0551e-05
	12.9257	1.4902e-06																			13.0344	2.1414e-05
	12.9336	1.4993e-06																			13.0423	2.2362e-05
	12.9415	1.5091e-06																			13.0502	2.3395e-05
	12.9494	1.5179e-06																			13.0581	2.4458e-05
	12.9573	1.5243e-06																			13.066	2.5552e-05
	12.9652	1.5305e-06																			13.0739	2.6704e-05
	12.9731	1.537e-06																			13.0818	2.7926e-05
	12.981	1.5464e-06																			13.0897	2.923e-05
	12.9889	1.5577e-06																			13.0976	3.0638e-05
	12.9967	1.5671e-06																			13.1055	3.2158e-05
	13.0046	1.5787e-06																			13.1134	3.3795e-05
	13.0125	1.5911e-06																			13.1213	3.5555e-05
	13.0204	1.6044e-06																			13.1292	3.7473e-05
	13.0283	1.6206e-06																			13.1371	3.9627e-05
	13.0362	1.6349e-06																			13.1449	4.2019e-05
	13.0441	1.6496e-06																			13.1528	4.4531e-05
	13.052	1.6649e-06																			13.1607	4.7133e-05
	13.0599	1.6778e-06																			13.1686	4.9884e-05
	13.0678	1.6937e-06																			13.1765	5.2814e-05
	13.0757	1.7105e-06																			13.1844	5.5954e-05
	13.0836	1.7288e-06																			13.1923	5.9352e-05
	13.0915	1.7521e-06																			13.2002	6.3046e-05
	13.0994	1.7773e-06																			13.2081	6.7007e-05
	13.1073	1.8047e-06																			13.216	7.1284e-05
	13.1152	1.8332e-06																			13.2239	7.5878e-05
	13.1231	1.8619e-06																			13.2318	8.0809e-05
	13.131	1.8922e-06																			13.2397	8.6334e-05
	13.1389	1.9256e-06																			13.2476	9.2223e-05
	13.1467	1.9615e-06																			13.2555	9.8174e-05
	13.1546	1.9965e-06																			13.2634	0.00010432
	13.1625	2.0334e-06																			13.2713	0.00011072
	13.1704	2.0757e-06																			13.2792	0.00011742
	13.1783	2.1198e-06																			13.2871	0.00012445
	13.1862	2.1643e-06																			13.2949	0.00013188
	13.1941	2.2138e-06																			13.3028	0.00013967
	13.202	2.2702e-06																			13.3107	0.00014775
	13.2099	2.3308e-06																			13.3186	0.00015617
	13.2178	2.394e-06																			13.3265	0.00016497
	13.2257	2.4624e-06																			13.3344	0.00017442
	13.2336	2.5365e-06																			13.3423	0.00018433
	13.2415	2.6154e-06																			13.3502	0.00019403
	13.2494	2.6981e-06																			13.3581	0.00020357
	13.2573	2.7864e-06																			13.366	0.00021315
	13.2652	2.881e-06																			13.3739	0.00022275
	13.2731	2.9754e-06																			13.3818	0.00023238
	13.281	3.0749e-06																			13.3897	0.00024216
	13.2889	3.1808e-06																			13.3976	0.00025205
	13.2968	3.2921e-06																			13.4055	0.0002619
	13.3046	3.4124e-06																			13.4134	0.00027168
	13.3125	3.5379e-06																			13.4213	0.00028135
	13.3204	3.67e-06																			13.4292	0.00029111
	13.3283	3.8098e-06																			13.4371	0.00030115
	13.3362	3.956e-06																			13.445	0.00031079
	13.3441	4.1144e-06																			13.4528	0.00031966
	13.352	4.2782e-06																			13.4607	0.00032806
	13.3599	4.4432e-06																			13.4686	0.00033607
	13.3678	4.6127e-06																			13.4765	0.00034367
	13.3757	4.7868e-06																			13.4844	0.00035087
	13.3836	4.9695e-06																			13.4923	0.00035777
	13.3915	5.1613e-06																			13.5002	0.00036431
	13.3994	5.3628e-06																			13.5081	0.00037046
	13.4073	5.5758e-06																			13.516	0.00037623
	13.4152	5.7965e-06																			13.5239	0.00038162
	13.4231	6.0219e-06																			13.5318	0.00038677
	13.431	6.2579e-06																			13.5397	0.00039144
	13.4389	6.5119e-06																			13.5476	0.00039534
	13.4468	6.7826e-06																			13.5555	0.00039863
	13.4546	7.0557e-06																			13.5634	0.00040147
	13.4625	7.3298e-06																			13.5713	0.00040383
	13.4704	7.6116e-06																			13.5792	0.0004057
	13.4783	7.904e-06																			13.5871	0.00040717
	13.4862	8.2077e-06																			13.595	0.00040825
	13.4941	8.5248e-06																			13.6028	0.00040889
	13.502	8.8589e-06																			13.6107	0.00040879
	13.5099	9.2028e-06																			13.6186	0.00040869
	13.5178	9.5593e-06																			13.6265	0.00040844
	13.5257	9.9329e-06																			13.6344	0.00040741
	13.5336	1.0332e-05																			13.6423	0.00040602
	13.5415	1.076e-05																			13.6502	0.00040434
	13.5494	1.1195e-05																			13.6581	0.00040238
	13.5573	1.1632e-05																			13.666	0.00040015
	13.5652	1.2078e-05																			13.6739	0.00039762
	13.5731	1.2535e-05																			13.6818	0.00039478
	13.581	1.3013e-05																			13.6897	0.00039168
	13.5889	1.3511e-05																			13.6976	0.00038836
	13.5968	1.403e-05																			13.7055	0.00038485
	13.6046	1.457e-05																			13.7134	0.00038114
	13.6125	1.5134e-05																			13.7213	0.00037713
	13.6204	1.5722e-05																			13.7292	0.00037272
	13.6283	1.6336e-05																			13.7371	0.00036822
	13.6362	1.7005e-05																			13.745	0.0003638
	13.6441	1.7711e-05																			13.7528	0.00035937
	13.652	1.8417e-05																			13.7607	0.00035488
	13.6599	1.9134e-05																			13.7686	0.0003503
	13.6678	1.9877e-05																			13.7765	0.00034562
	13.6757	2.0659e-05																			13.7844	0.00034081
	13.6836	2.1479e-05																			13.7923	0.00033591
	13.6915	2.2351e-05																			13.8002	0.00033094
	13.6994	2.3275e-05																			13.8081	0.00032591
	13.7073	2.4245e-05																			13.816	0.00032085
	13.7152	2.5273e-05																			13.8239	0.00031553
	13.7231	2.6369e-05																			13.8318	0.00031009
	13.731	2.758e-05																			13.8397	0.0003049
	13.7389	2.8899e-05																			13.8476	0.00029991
	13.7468	3.0261e-05																			13.8555	0.00029498
	13.7546	3.1665e-05																			13.8634	0.00029008
	13.7625	3.3138e-05																			13.8713	0.00028521
	13.7704	3.4701e-05																			13.8792	0.00028035
	13.7783	3.6378e-05																			13.8871	0.00027549
	13.7862	3.8208e-05																			13.895	0.00027069
	13.7941	4.0185e-05																			13.9028	0.00026592
	13.802	4.2285e-05																			13.9107	0.00026116
	13.8099	4.454e-05																			13.9186	0.00025627
	13.8178	4.6963e-05																			13.9265	0.00025125
	13.8257	4.9603e-05																			13.9344	0.00024643
	13.8336	5.2571e-05																			13.9423	0.00024191
	13.8415	5.5748e-05																			13.9502	0.0002375
	13.8494	5.9023e-05																			13.9581	0.0002332
	13.8573	6.2463e-05																			13.966	0.000229
	13.8652	6.6094e-05																			13.9739	0.00022487
	13.8731	6.9966e-05																			13.9818	0.00022075
	13.881	7.4131e-05																			13.9897	0.00021668
	13.8889	7.8598e-05																			13.9976	0.00021267
	13.8968	8.3342e-05																			14.0055	0.00020872
	13.9047	8.8362e-05																			14.0134	0.00020478
	13.9125	9.3664e-05																			14.0213	0.0002007
	13.9204	9.9338e-05																			14.0292	0.00019673
	13.9283	0.00010561																			14.0371	0.00019306
	13.9362	0.0001123																			14.045	0.00018956
	13.9441	0.00011905																			14.0528	0.00018618
	13.952	0.00012595																			14.0607	0.00018289
	13.9599	0.00013304																			14.0686	0.0001797
	13.9678	0.00014038																			14.0765	0.00017654
	13.9757	0.00014799																			14.0844	0.00017343
	13.9836	0.00015598																			14.0923	0.00017039
	13.9915	0.0001643																			14.1002	0.00016738
	13.9994	0.00017279																			14.1081	0.0001644
	14.0073	0.0001815																			14.116	0.00016135
	14.0152	0.00019038																			14.1239	0.00015832
	14.0231	0.00019972																			14.1318	0.00015548
	14.031	0.00020963																			14.1397	0.00015282
	14.0389	0.0002194																			14.1476	0.00015026
	14.0468	0.00022882																			14.1555	0.00014779
	14.0547	0.00023817																			14.1634	0.0001454
	14.0625	0.00024748																			14.1713	0.00014304
	14.0704	0.00025669																			14.1792	0.00014071
	14.0783	0.00026583																			14.1871	0.00013842
	14.0862	0.00027498																			14.195	0.00013618
	14.0941	0.00028406																			14.2029	0.00013399
	14.102	0.00029299																			14.2107	0.00013179
	14.1099	0.00030176																			14.2186	0.00012954
	14.1178	0.00031048																			14.2265	0.00012739
	14.1257	0.00031935																			14.2344	0.0001254
	14.1336	0.00032787																			14.2423	0.00012348
	14.1415	0.00033564																			14.2502	0.0001216
	14.1494	0.00034287																			14.2581	0.00011977
	14.1573	0.00034972																			14.266	0.00011801
	14.1652	0.00035615																			14.2739	0.00011625
	14.1731	0.00036219																			14.2818	0.00011452
	14.181	0.00036789																			14.2897	0.00011281
	14.1889	0.00037323																			14.2976	0.00011112
	14.1968	0.00037817																			14.3055	0.00010942
	14.2047	0.00038268																			14.3134	0.00010765
	14.2125	0.00038674																			14.3213	0.00010592
	14.2204	0.00039048																			14.3292	0.0001043
	14.2283	0.00039383																			14.3371	0.00010276
	14.2362	0.00039656																			14.345	0.00010124
	14.2441	0.00039872																			14.3529	9.9745e-05
	14.252	0.00040044																			14.3607	9.8277e-05
	14.2599	0.00040173																			14.3686	9.6808e-05
	14.2678	0.00040255																			14.3765	9.5332e-05
	14.2757	0.00040267																			14.3844	9.3862e-05
	14.2836	0.00040267																			14.3923	9.2397e-05
	14.2915	0.00040266																			14.4002	9.0946e-05
	14.2994	0.00040197																			14.4081	8.9448e-05
	14.3073	0.00040094																			14.416	8.7904e-05
	14.3152	0.00039952																			14.4239	8.6427e-05
	14.3231	0.00039767																			14.4318	8.5024e-05
	14.331	0.00039551																			14.4397	8.3643e-05
	14.3389	0.00039312																			14.4476	8.2261e-05
	14.3468	0.00039049																			14.4555	8.0895e-05
	14.3547	0.00038763																			14.4634	7.9556e-05
	14.3625	0.00038449																			14.4713	7.8216e-05
	14.3704	0.0003811																			14.4792	7.6879e-05
	14.3783	0.00037746																			14.4871	7.5544e-05
	14.3862	0.00037362																			14.495	7.4213e-05
	14.3941	0.00036958																			14.5029	7.2816e-05
	14.402	0.00036541																			14.5107	7.136e-05
	14.4099	0.00036104																			14.5186	6.9974e-05
	14.4178	0.00035631																			14.5265	6.8672e-05
	14.4257	0.0003514																			14.5344	6.7397e-05
	14.4336	0.00034659																			14.5423	6.6135e-05
	14.4415	0.0003418																			14.5502	6.4905e-05
	14.4494	0.00033697																			14.5581	6.3686e-05
	14.4573	0.00033208																			14.566	6.2454e-05
	14.4652	0.00032712																			14.5739	6.1227e-05
	14.4731	0.00032205																			14.5818	6.0012e-05
	14.481	0.00031693																			14.5897	5.8808e-05
	14.4889	0.0003118																			14.5976	5.7614e-05
	14.4968	0.00030664																			14.6055	5.6368e-05
	14.5047	0.00030142																			14.6134	5.5115e-05
	14.5125	0.00029595																			14.6213	5.3935e-05
	14.5204	0.00029032																			14.6292	5.2807e-05
	14.5283	0.00028491																			14.6371	5.17e-05
	14.5362	0.00027972																			14.645	5.0611e-05
	14.5441	0.00027462																			14.6529	4.9553e-05
	14.552	0.00026957																			14.6607	4.8507e-05
	14.5599	0.00026458																			14.6686	4.7461e-05
	14.5678	0.00025958																			14.6765	4.6433e-05
	14.5757	0.00025457																			14.6844	4.5417e-05
	14.5836	0.00024958																			14.6923	4.4405e-05
	14.5915	0.00024462																			14.7002	4.3362e-05
	14.5994	0.0002397																			14.7081	4.2307e-05
	14.6073	0.00023473																			14.716	4.1314e-05
	14.6152	0.00022959																			14.7239	4.038e-05
	14.6231	0.00022456																			14.7318	3.9471e-05
	14.631	0.00021983																			14.7397	3.8575e-05
	14.6389	0.00021524																			14.7476	3.7685e-05
	14.6468	0.00021075																			14.7555	3.6821e-05
	14.6547	0.00020633																			14.7634	3.5976e-05
	14.6626	0.00020196																			14.7713	3.5138e-05
	14.6704	0.00019763																			14.7792	3.4316e-05
	14.6783	0.00019335																			14.7871	3.351e-05
	14.6862	0.00018914																			14.795	3.2711e-05
	14.6941	0.00018498																			14.8029	3.1881e-05
	14.702	0.00018082																			14.8108	3.107e-05
	14.7099	0.00017652																			14.8186	3.0325e-05
	14.7178	0.00017226																			14.8265	2.961e-05
	14.7257	0.00016828																			14.8344	2.891e-05
	14.7336	0.00016445																			14.8423	2.8227e-05
	14.7415	0.0001607																			14.8502	2.7568e-05
	14.7494	0.00015704																			14.8581	2.6917e-05
	14.7573	0.00015343																			14.866	2.6276e-05
	14.7652	0.00014985																			14.8739	2.5648e-05
	14.7731	0.00014634																			14.8818	2.503e-05
	14.781	0.00014287																			14.8897	2.4419e-05
	14.7889	0.00013946																			14.8976	2.3789e-05
	14.7968	0.00013612																			14.9055	2.3162e-05
	14.8047	0.00013272																			14.9134	2.2579e-05
	14.8126	0.00012927																			14.9213	2.2033e-05
	14.8204	0.00012598																			14.9292	2.1507e-05
	14.8283	0.00012288																			14.9371	2.099e-05
	14.8362	0.00011986																			14.945	2.0489e-05
	14.8441	0.00011691																			14.9529	2.0004e-05
	14.852	0.00011406																			14.9608	1.9522e-05
	14.8599	0.00011127																			14.9686	1.905e-05
	14.8678	0.00010849																			14.9765	1.8588e-05
	14.8757	0.00010577																			14.9844	1.8133e-05
	14.8836	0.0001031																			14.9923	1.7675e-05
	14.8915	0.00010048																			15.0002	1.7203e-05
	14.8994	9.7824e-05																			15.0081	1.6758e-05
	14.9073	9.5106e-05																			15.016	1.6345e-05
	14.9152	9.2496e-05																			15.0239	1.5947e-05
	14.9231	9.0077e-05																			15.0318	1.5561e-05
	14.931	8.7745e-05																			15.0397	1.5189e-05
	14.9389	8.5469e-05																			15.0476	1.4827e-05
	14.9468	8.3264e-05																			15.0555	1.4465e-05
	14.9547	8.1093e-05																			15.0634	1.4112e-05
	14.9626	7.8944e-05																			15.0713	1.3769e-05
	14.9704	7.6841e-05																			15.0792	1.3432e-05
	14.9783	7.4776e-05																			15.0871	1.3093e-05
	14.9862	7.2715e-05																			15.095	1.2744e-05
	14.9941	7.0691e-05																			15.1029	1.2404e-05
	15.002	6.8656e-05																			15.1108	1.2093e-05
	15.0099	6.6625e-05																			15.1186	1.1803e-05
	15.0178	6.4732e-05																			15.1265	1.1518e-05
	15.0257	6.295e-05																			15.1344	1.1239e-05
	15.0336	6.1227e-05																			15.1423	1.0969e-05
	15.0415	5.9553e-05																			15.1502	1.0702e-05
	15.0494	5.7935e-05																			15.1581	1.0439e-05
	15.0573	5.6348e-05																			15.166	1.0182e-05
	15.0652	5.4777e-05																			15.1739	9.9307e-06
	15.0731	5.3242e-05																			15.1818	9.6868e-06
	15.081	5.174e-05																			15.1897	9.4355e-06
	15.0889	5.0271e-05																			15.1976	9.1818e-06
	15.0968	4.8782e-05																			15.2055	8.9458e-06
	15.1047	4.7274e-05																			15.2134	8.7304e-06
	15.1126	4.5853e-05																			15.2213	8.5231e-06
	15.1204	4.4535e-05																			15.2292	8.3185e-06
	15.1283	4.3266e-05																			15.2371	8.1192e-06
	15.1362	4.2036e-05																			15.245	7.9259e-06
	15.1441	4.0849e-05																			15.2529	7.736e-06
	15.152	3.9696e-05																			15.2608	7.5501e-06
	15.1599	3.8561e-05																			15.2686	7.37e-06
	15.1678	3.7426e-05																			15.2765	7.1923e-06
	15.1757	3.6313e-05																			15.2844	7.0135e-06
	15.1836	3.5247e-05																			15.2923	6.8259e-06
	15.1915	3.4199e-05																			15.3002	6.6499e-06
	15.1994	3.3128e-05																			15.3081	6.4923e-06
	15.2073	3.2085e-05																			15.316	6.3389e-06
	15.2152	3.1128e-05																			15.3239	6.1915e-06
	15.2231	3.0219e-05																			15.3318	6.0492e-06
	15.231	2.9346e-05																			15.3397	5.9137e-06
	15.2389	2.8508e-05																			15.3476	5.7781e-06
	15.2468	2.7696e-05																			15.3555	5.6444e-06
	15.2547	2.6901e-05																			15.3634	5.5116e-06
	15.2626	2.6124e-05																			15.3713	5.3793e-06
	15.2705	2.5366e-05																			15.3792	5.2544e-06
	15.2783	2.4625e-05																			15.3871	5.1237e-06
	15.2862	2.3898e-05																			15.395	4.9934e-06
	15.2941	2.3156e-05																			15.4029	4.8731e-06
	15.302	2.2425e-05																			15.4108	4.7617e-06
	15.3099	2.1751e-05																			15.4186	4.6586e-06
	15.3178	2.1121e-05																			15.4265	4.5586e-06
	15.3257	2.0518e-05																			15.4344	4.462e-06
	15.3336	1.9945e-05																			15.4423	4.3639e-06
	15.3415	1.9395e-05																			15.4502	4.2684e-06
	15.3494	1.8853e-05																			15.4581	4.1768e-06
	15.3573	1.8321e-05																			15.466	4.0854e-06
	15.3652	1.7802e-05																			15.4739	3.9977e-06
	15.3731	1.7295e-05																			15.4818	3.9059e-06
	15.381	1.6806e-05																			15.4897	3.8117e-06
	15.3889	1.6318e-05																			15.4976	3.7252e-06
	15.3968	1.582e-05																			15.5055	3.6469e-06
	15.4047	1.535e-05																			15.5134	3.5727e-06
	15.4126	1.4918e-05																			15.5213	3.5032e-06
	15.4205	1.4508e-05																			15.5292	3.4347e-06
	15.4283	1.4118e-05																			15.5371	3.3672e-06
	15.4362	1.3741e-05																			15.545	3.302e-06
	15.4441	1.3377e-05																			15.5529	3.2351e-06
	15.452	1.3021e-05																			15.5608	3.17e-06
	15.4599	1.2671e-05																			15.5687	3.1088e-06
	15.4678	1.2333e-05																			15.5765	3.0478e-06
	15.4757	1.2005e-05																			15.5844	2.9823e-06
	15.4836	1.168e-05																			15.5923	2.9175e-06
	15.4915	1.1348e-05																			15.6002	2.8597e-06
	15.4994	1.1029e-05																			15.6081	2.807e-06
	15.5073	1.0741e-05																			15.616	2.7548e-06
	15.5152	1.0469e-05																			15.6239	2.707e-06
	15.5231	1.021e-05																			15.6318	2.6643e-06
	15.531	9.9604e-06																			15.6397	2.6215e-06
	15.5389	9.7199e-06																			15.6476	2.5778e-06
	15.5468	9.4846e-06																			15.6555	2.5342e-06
	15.5547	9.2538e-06																			15.6634	2.4923e-06
	15.5626	9.0295e-06																			15.6713	2.4511e-06
	15.5705	8.8108e-06																			15.6792	2.4054e-06
	15.5783	8.6012e-06																			15.6871	2.3554e-06
	15.5862	8.3905e-06																			15.695	2.3128e-06
	15.5941	8.1745e-06																			15.7029	2.2767e-06
[truncated: 1,803 more rows]
[truncated: 30 more columns]
