# Supplementary material for: Autoprocessing and oxyanion loop reorganization upon GC373 and nirmatrelvir binding of monomeric SARS-CoV-2 main protease catalytic domain
Source: Commun Biol. 2022 Sep 16;5:976. doi: 10.1038/s42003-022-03910-y (PMC9481597; doi:10.1038/s42003-022-03910-y)
Supplement: Supplementary file 4 — Supplementary data 2 [file 42003_2022_3910_MOESM4_ESM.xlsx]

## Sheet: Sheet1
Fig. 2	X	Y	Y	Y		Fig. 5a	X	Y	Fit	Fig. 5b	X	Y	Fit	Fig. 5c	X	Y	Fit		Fig. 6a	X	Y	Fit	6c	X	Y		Fig. 7a		Fig. 7b	X	Y	Fit		Fig. 10a	X	Y	Fig. 10b	X	Y/0 time	X	Y/24 hr	X	Y/6 days	Fig. 10c	X	Y	Fig. 10d	X	Y
							0.01954	--	-2147.06		0.01954	--	-806.054		0.01954	--	--			0.28408	-3166.23	-3197.07					see reference			0.02658	--	-3677.39
	Time (min)	Substrate	MProWT	MPro1-199			0.11288	--	-2095.74		0.11288	-880.472	-880.688		0.11288	-970.639	12.5225			0.35089	-3320.96	-3209.78		0	0.0018031					0.15352	-3808.78	-3639.53			Mass	Intensity		Mass	Intensity	Mass	Intensity	Mass	Intensity		Mass	Intensity		Mass	Intensity
	0.006367	0.755	-0.1007	-0.3053			0.20708	-1958.31	-2010.78		0.20708	-1333.67	-1332.82		0.20708	-950.53	-55.8358			0.4181	-3250.12	-3179.6		0.045	6.8402e-15					0.28163	-3849.86	-3556.68
	0.0147	0.7451	-0.148	-0.2705			0.30214	-1989.87	-1925.73		0.30214	-1600.2	-1608.74		0.30214	-741.361	53.1211			0.48571	-3215.37	-3128.38		0.0901	3.8175e-18					0.41091	-3273.01	-3433.43			21580.4	0		20219.1	0	20853.8	0	21361.6	0		30213	0		31529.9	0
	0.023	0.7492	-0.1243	-0.279			0.39806	-1872.95	-1840.99		0.39806	--	-1625.07		0.39806	-702.758	-15.2699			0.55371	-3046.96	-3060.24		0.1351	1.6236e-17					0.54136	-2786.05	-3246.12			21580.7	0		20219.4	0	20854.1	0	21361.9	0		30213.4	0		31530.4	0
	0.0314	0.7419	-0.1354	-0.2543			0.49483	-1760.34	-1756.96		0.49483	-1645.46	-1602.7		0.49483	-550.634	30.078			0.6221	-3003.89	-2974.68		0.1801	1.9734e-14					0.67298	-3054.3	-2961.48			21581	0		20219.7	0	20854.4	0	21362.2	0		30213.8	0		31530.9	0
	0.0397	0.7603	-0.1128	-0.2746			0.59247	-1667.45	-1674.05		0.59247	-1596.8	-1563.83		0.59247	-486.191	-5.05682			0.6909	-2794.25	-2869.52		0.2251	8.2064e-15					0.80576	-2590.66	-2549.71			21581.2	0		20220	0	20854.7	0	21362.5	0		30214.3	0		31531.4	0
	0.048	0.7636	-0.132	-0.2451			0.69097	-1571.26	-1592.59		0.69097	-1467.77	-1508.5		0.69097	-406.691	-13.0346			0.76008	-2754.01	-2742.06		0.2702	5.9665e-15					0.93972	-1876.87	-2025.51			21581.5	0		20220.3	0	20855	0	21362.8	0		30214.7	0		31531.8	152.731
	0.0564	0.7695	-0.1169	-0.2422			0.79033	-1484.15	-1512.94		0.79033	-1451.85	-1432.5		0.79033	-312.071	8.21682			0.82967	-2425.62	-2589.89		0.3152	9.9193e-15					1.07485	-1716.24	-1480.89			21581.8	0		20220.6	0	20855.3	0	21363.1	0		30215.1	0		31532.3	329.492
	0.0647	0.7701	-0.103	-0.2208			0.89055	-1363.92	-1435.37		0.89055	-1311.39	-1330.24		0.89055	-277.479	-16.8184			0.89965	-2279.92	-2411.91		0.3602	1.365e-14					1.21114	-1281.74	-1026.19			21582	2.0775		20220.9	19.9467	20855.6	0	21363.4	0		30215.5	0		31532.8	482.962
	0.073	0.7795	-0.0936	-0.2151			0.99163	-1385.77	-1360.15		0.99163	-1147.59	-1197.38		0.99163	-225.519	-12.4446			0.97003	-2158.62	-2209.63		0.4052	4.1345e-20					1.34861	-677.778	-702.821			21582.3	4.6549		20221.2	134.56	20855.9	0	21363.8	0		30216	0		31533.3	620.648
	0.0814	0.7924	-0.0745	-0.2393			1.09356	-1304.88	-1287.48		1.09356	-1012.28	-1035.42		1.09356	-198.272	-22.8726			1.0408	--	-1988.12		0.4503	7.9943e-15					1.48725	-26.8503	-489.812			21582.6	5.6505		20221.6	287.774	20856.2	0	21364.1	0		30216.4	0		31533.8	715.943
	0.0897	0.7943	-0.0712	-0.1837			1.19636	-1192.88	-1217.53		1.19636	-840.102	-855.985		1.19636	-189.05	-43.4557			1.11197	--	-1756.15		0.4953	4.0244e-18					1.62705	-260.473	-351.539			21582.8	5.0546		20221.9	458.028	20856.6	0	21364.4	0		30216.8	0		31534.3	765.266
	0.098	0.8167	-0.0587	-0.1413			1.30002	-1175.54	-1150.42		1.30002	-715.582	-679.056		1.30002	-133.955	-12.0302			1.18353	-1601.47	-1524.83		0.5403	1.9274e-15					1.76802	-225.593	-260.252			21583.1	3.5488		20222.2	615.559	20856.9	0	21364.7	0		30217.2	0		31534.8	613.811
	0.1064	0.8303	-0.0755	-0.1527			1.40453	-1200.3	-1086.24		1.40453	-604.678	-523.488		1.40453	-68.1554	34.8471			1.25549	-1481.6	-1305.18		0.5853	5.7081e-15					1.91017	-241.405	-198.233			21583.4	1.7712		20222.5	758.583	20857.2	0	21365	0		30217.6	0		31535.2	403.007
	0.1147	0.8655	-0.0366	-0.1716			1.50991	--	-1025.02		1.50991	-445.267	-398.56		1.50991	-59.0827	28.6695			1.32785	-1112.69	-1105.7		0.6304	7.4616e-18					2.05348	-220.647	-154.772			21583.6	1.2235		20222.8	866.922	20857.5	0	21365.3	0		30218.1	0		31535.7	138.116
	0.123	0.8558	-0.0394	-0.1479			1.61615	--	-966.773		1.61615	-325.681	-303.828		1.61615	-62.1175	13.2349			1.4006	-1000	-931.105		0.6754	7.3794e-15					2.19796	132.676	-123.405			21583.9	1.4774		20223.1	942.643	20857.8	0	21365.6	0		30218.5	0		31536.2	0
	0.1314	0.8285	-0.0311	-0.1201			1.72325	-826.642	-911.486		1.72325	-232.646	-233.933		1.72325	-39.397	25.7824			1.47375	-894.013	-782.474		0.7204	1.9239e-14					2.34361	-98.3699	-100.152			21584.2	6.4907		20223.4	996.046	20858.1	0	21365.9	0		30218.9	0		31536.7	0
	0.1397	0.8421	0.0116	-0.1061			1.8312	-858.315	-859.111		1.8312	-59.2709	-182.685		1.8312	-38.6295	18.1296			1.54729	-725.253	-658.321		0.7654	2.7908e-15					2.49043	-124.024	-82.5002			21584.4	16.1937		20223.8	985.216	20858.4	26.9059	21366.2	0		30219.3	0		31537.2	0
	0.148	0.8628	-0.002259	-0.0777			1.94002	-817.403	-809.579		1.94002	0.30562	-144.879		1.94002	-0.59751	49.132			1.62123	-619.684	-555.781		0.8105	8.5094e-15					2.63842	56.166	-68.8138			21584.7	23.7965		20224.1	952.85	20858.8	52.0695	21366.6	0		30219.8	0		31537.7	0
	0.1564	0.9064	0.07	-0.0681																1.69557	-412.83	-471.54		0.8555	2.9353e-20										21585	21.409		20224.4	862.642	20859.1	77.2332	21366.9	0		30220.2	0		31538.1	0
	0.1647	0.9475	0.0823	-0.0044825																1.7703	-234.836	-402.396		0.9005	5.0925e-15										21585.2	7.8794		20224.7	759.985	20859.4	86.715	21367.2	0		30220.6	0		31538.6	0
	0.173	0.959	0.0878	0.0112																1.84542	-281.461	-345.524		0.9455	2.8493e-20										21585.5	1.7471		20225	644.564	20859.7	96.1968	21367.5	24.7889		30221	0		31539.1	218.85
	0.1814	0.9724	0.1128	0.0127																1.92095	-151.266	-298.552		0.9906	2.4718e-15										21585.8	0		20225.3	487.524	20860	101.41	21367.8	121.568		30221.4	0		31539.6	500.303
	0.1897	0.9837	0.0879	0.049																1.99687	3.47652	-259.548		1.0356	3.0223e-20										21586	0		20225.6	319.954	20860.3	102.356	21368.1	208.529		30221.9	0		31540.1	800.71
	0.198	0.9818	0.1035	0.0415																2.07318	-4.24478	-226.964		1.0806	2.1927e-16										21586.3	0		20225.9	155.133	20860.6	103.301	21368.4	272.456		30222.3	0		31540.6	1056.69
	0.2064	0.9683	0.0876	-0.0235																				1.1256	3.8137e-20										21586.5	20.105		20226.2	34.4142	20860.9	90.1377	21368.8	324.946		30222.7	0		31541	1222.77
	0.2147	0.9834	0.1102	0.025																				1.1707	9.3829e-15										21586.8	88.0345		20226.6	0	20861.2	76.9741	21369.1	324.213		30223.1	0		31541.5	1312.04
	0.223	0.99	0.1186	0.0368																				1.2157	6.38e-20										21587.1	174.245		20226.9	34.1844	20861.6	63.7332	21369.4	322.98		30223.5	0		31542	1259.84
	0.2314	0.9772	0.1211	0.054																				1.2607	1.928e-14										21587.3	211.819		20227.2	133.296	20861.9	50.415	21369.7	265.745		30224	0		31542.5	1111.58
	0.2397	0.981	0.1025	0.0697																				1.3057	1.7078e-19										21587.6	155.418		20227.5	312.309	20862.2	37.0968	21370	213.977		30224.4	0		31543	903.275
	0.248	0.9926	0.0595	0.0044278																				1.3508	2.8502e-19										21587.9	0		20227.8	497.94	20862.5	32.915	21370.3	61.7484		30224.8	0		31543.5	639.629
	0.2564	0.9913	0.0804	0.0336																				1.3958	1.1409e-19										21588.1	0		20228.1	698.275	20862.8	28.7332	21370.6	0		30225.2	0		31544	382.884
	0.2647	0.9982	0.1144	0.0262																				1.4408	2.1002e-18										21588.4	4.5252		20228.4	898.363	20863.1	25.1014	21370.9	0		30225.7	0		31544.4	141.15
	0.273	1.0092	0.1057	0.0556																				1.4858	5.4174e-18										21588.7	11.9649		20228.8	1098.28	20863.4	22.0195	21371.2	0		30226.1	7.7595		31544.9	0
	0.2814	0.9956	0.0928	0.0662																				1.5309	1.2839e-18										21588.9	18.9705		20229.1	1263.96	20863.8	18.9377	21371.6	0		30226.5	63.9555		31545.4	0
	0.2897	1.0074	0.1253	0.0306																				1.5759	6.9956e-17										21589.2	342.544		20229.4	403.615	20864.1	24.9741	21371.9	0		30226.9	110.189		31545.9	0
	0.298	1.0004	0.1408	0.0709																				1.6209	1.7251e-15										21589.5	1110.11		20229.7	580.406	20864.4	0	21372.2	0		30227.3	142.413		31546.4	0
	0.3064	1.0221	0.1374	0.1273																				1.6659	1.2774e-14										21589.7	2109.19		20230	843.516	20864.7	0	21372.5	7.1359		30227.8	161.763		31546.9	0
	0.3147	1.0345	0.1466	0.1545																				1.711	1.2566e-15										21590	3071.58		20230.3	1035.75	20865	0	21372.8	115.696		30228.2	144.959		31547.3	0
	0.323	1.0368	0.1292	0.1398																				1.756	1.1202e-15										21590.3	3746.32		20230.6	1149.1	20865.3	0	21373.1	214.781		30228.6	109.834		31547.8	0
	0.3314	1.049	0.1312	0.1562																				1.801	1.524e-17										21590.5	3922.24		20230.9	1227.79	20865.6	0	21373.4	294.194		30229	55.6981		31548.3	0
	0.3397	1.0586	0.1369	0.1594																				1.846	2.3255e-14										21590.8	3599.16		20231.2	1444.08	20865.9	0	21373.8	362.401		30229.5	0		31548.8	0
	0.348	1.0525	0.1454	0.1725																				1.8911	5.5265e-17										21591.1	3119.43		20231.6	1733.81	20866.2	0	21374.1	418.159		30229.9	0		31549.3	43.3146
	0.3564	1.0582	0.1268	0.1784																				1.9361	4.0983e-13										21591.3	2875.55		20231.9	2009.23	20866.6	0	21374.4	463.368		30230.3	0		31549.8	109.697
	0.3647	1.0666	0.1543	0.1694																				1.9811	4.3082e-15										21591.6	3172.76		20232.2	2172.05	20866.9	0	21374.7	505.274		30230.7	0		31550.2	197.567
	0.373	1.0742	0.1498	0.1481																				2.0261	5.1965e-07										21591.9	4262.99		20232.5	2228.56	20867.2	0	21375	508.248		30231.1	0		31550.7	314.304
	0.3814	1.0724	0.1418	0.1481																				2.0712	9.8823e-05										21592.1	5698.16		20232.8	2216.33	20867.5	0	21375.3	500.812		30231.6	0		31551.2	422.333
	0.3897	1.0839	0.124	0.1619																				2.1162	0.0057378										21592.4	7010.05		20233.1	2042.04	20867.8	0	21375.6	462.08		30232	0		31551.7	495.867
	0.398	1.0972	0.1336	0.156																				2.1612	0.1066										21592.7	7825.92		20233.4	1847.17	20868.1	0	21375.9	403.756		30232.4	659.576		31552.2	549.316
	0.4064	1.0828	0.1231	0.1599																				2.2062	0.5939										21592.9	7852.02		20233.8	1617.19	20868.4	0	21376.2	337.82		30232.8	2087.02		31552.7	561.25
	0.4147	1.1033	0.13	0.1921																				2.2513	1										21593.2	7070.79		20234.1	1356.39	20868.8	0	21376.6	254.418		30233.2	3827.59		31553.2	678.123
	0.423	1.1068	0.1535	0.2017																				2.2963	0.6054										21593.5	6244.3		20234.4	1076.94	20869.1	33.7737	21376.9	189.764		30233.7	5626.63		31553.6	825.275
	0.4314	1.1088	0.1201	0.1833																				2.3413	0.1279										21593.7	5466.01		20234.7	787.778	20869.4	427.178	21377.2	184.328		30234.1	7062.1		31554.1	954.497
	0.4397	1.1135	0.1428	0.1789																				2.3863	0.0111										21594	5561.42		20235	640.2	20869.7	932.962	21377.5	192.047		30234.5	7775.07		31554.6	1032.1
	0.448	1.1137	0.1363	0.1526																				2.4314	0.00039286										21594.2	6652.27		20235.3	712.7	20870	1456.43	21377.8	233.906		30234.9	7962.1		31555.1	1040.97
	0.4564	1.1335	0.154	0.1632																				2.4764	6.8637e-06										21594.5	8183.41		20235.6	890.065	20870.3	2108.7	21378.1	275.287		30235.4	7720.72		31555.6	980.286
	0.4647	1.1323	0.1327	0.1719																				2.5214	5.9327e-08										21594.8	9278.67		20235.9	992.459	20870.6	2764.94	21378.4	323.836		30235.8	7067.4		31556.1	916.707
	0.473	1.1369	0.143	0.1822																				2.5664	3.0373e-10										21595	9361.84		20236.2	1060.4	20870.9	3457.69	21378.8	375.428		30236.2	6236.51		31556.5	835.004
	0.4814	1.1393	0.1572	0.2038																				2.6115	1.0468e-12										21595.3	8403.93		20236.6	1023.87	20871.2	3970.46	21379.1	436.6		30236.6	5566.7		31557	756.699
	0.4897	1.1495	0.1596	0.1879																				2.6565	4.495e-16										21595.6	6684.84		20236.9	983.293	20871.6	4315.31	21379.4	485.162		30237	5074.77		31557.5	645.338
	0.498	1.143	0.1612	0.1953																				2.7015	2.0484e-15										21595.8	4875.34		20237.2	1161.37	20871.9	4442.68	21379.7	535.67		30237.5	4548.17		31558	524.695
	0.5064	1.1338	0.1505	0.1999																				2.7465	1.7606e-15										21596.1	3227.18		20237.5	1381.62	20872.2	4309.83	21380	514.19		30237.9	3768.6		31558.5	431.111
	0.5147	1.1422	0.1555	0.181																				2.7916	1.8655e-14										21596.4	1793.75		20237.8	1630.92	20872.5	3971.86	21380.3	485.786		30238.3	2870.16		31559	401.343
	0.523	1.164	0.2036	0.1866																				2.8366	5.1245e-15										21596.6	808.247		20238.1	1863.38	20872.8	3385.37	21380.6	424.486		30238.7	1889.62		31559.5	504.551
	0.5314	1.1724	0.1826	0.2195																				2.8816	6.6671e-15										21596.9	317.01		20238.4	1992.18	20873.1	2814.72	21380.9	361.714		30239.2	1151.57		31559.9	632.673
	0.5397	1.1789	0.1823	0.2147																				2.9266	2.2372e-16										21597.2	396.544		20238.8	2064.58	20873.4	2147.94	21381.2	288.838		30239.6	863.855		31560.4	702.863
	0.548	1.1729	0.196	0.2373																				2.9717	8.2249e-15										21597.4	665.871		20239.1	2031.44	20873.8	1843.28	21381.6	215.961		30240	719.548		31560.9	712.155
	0.5564	1.1716	0.1493	0.2402																				3.0167	9.2297e-16										21597.7	840.967		20239.4	1946.47	20874.1	1361.68	21381.9	284.071		30240.4	679.736		31561.4	705.888
	0.5647	1.1891	0.1572	0.2262																				3.0617	4.4917e-17										21598	1075.33		20239.7	1858.29	20874.4	1275.69	21382.2	363.749		30240.8	839.599		31561.9	731.153
	0.573	1.1997	0.1413	0.2303																				3.1067	5.8505e-15										21598.2	1376.34		20240	1677.87	20874.7	1352.75	21382.5	488.727		30241.3	1166.94		31562.4	784.879
	0.5814	1.2077	0.1402	0.2254																				3.1518	2.3435e-14										21598.5	2122.76		20240.3	1499.63	20875	1557.12	21382.8	627.809		30241.7	2368.61		31562.8	832.533
	0.5897	1.2091	0.1615	0.1769																				3.1968	8.912e-15										21598.8	3606.27		20240.6	1391.66	20875.3	1692.29	21383.1	767.901		30242.1	3957.51		31563.3	903.074
	0.598	1.2119	0.1803	0.1924																				3.2418	3.3031e-15										21599	4961.38		20240.9	1486.14	20875.6	1814.3	21383.4	925.893		30242.5	5566.41		31563.8	1085
	0.6064	1.2177	0.1814	0.2262																				3.2868	2.2494e-15										21599.3	6050.24		20241.2	1955.61	20875.9	1839.61	21383.8	1060.92		30243	6740.62		31564.3	1487.05
	0.6147	1.222	0.2069	0.2331																				3.3319	9.701e-15										21599.6	6827.57		20241.6	2519.99	20876.2	1631.23	21384.1	1166.56		30243.4	7572.15		31564.8	1923.37
	0.623	1.2353	0.1784	0.2268																				3.3769	1.1553e-15										21599.8	7663.03		20241.9	2995.04	20876.6	1334.13	21384.4	1216.68		30243.8	7648.35		31565.3	2326.85
	0.6314	1.2329	0.1654	0.2386																				3.4219	2.4579e-14										21600.1	8817.53		20242.2	3452.01	20876.9	975.573	21384.7	1236		30244.2	7124.89		31565.8	2733.15
	0.6397	1.2265	0.1964	0.2444																				3.4669	5.1145e-15										21600.4	9988.5		20242.5	3802.21	20877.2	546.624	21385	1184.44		30244.6	6009.75		31566.2	2974.14
	0.648	1.2354	0.185	0.3058																				3.512	1.4422e-14										21600.6	10924.4		20242.8	4126.06	20877.5	123.347	21385.3	1118.22		30245.1	4675.77		31566.7	3055.61
	0.6564	1.2382	0.1706	0.2532																				3.557	1.8823e-15										21600.9	12046		20243.1	4359.87	20877.8	0	21385.6	995.668		30245.5	3308.22		31567.2	2966.63
	0.6647	1.2455	0.1709	0.2515																				3.602	3.7959e-15										21601.2	12995.8		20243.4	4720.17	20878.1	0	21385.9	876.645		30245.9	2166.03		31567.7	2637.1
	0.673	1.2598	0.1657	0.2195																				3.647	3.8527e-15										21601.4	13760		20243.8	5119.64	20878.4	0	21386.2	737.248		30246.3	1687.11		31568.2	2169.59
	0.6814	1.2868	0.1455	0.2087																				3.6921	9.9081e-15										21601.7	13853		20244.1	5413.1	20878.8	0	21386.6	590.704		30246.8	1463.42		31568.7	1717.45
	0.6897	1.505	0.2899	0.1743																				3.7371	1.8506e-14										21602	12905.9		20244.4	5574.14	20879.1	0	21386.9	452.1		30247.2	2032.87		31569.1	1239.49
	0.698	2.0996	1.1541	0.2231																				3.7821	4.283e-16										21602.2	11177.3		20244.7	5668.63	20879.4	0	21387.2	351.796		30247.6	4932.87		31569.6	885.868
	0.7064	2.7229	2.5812	0.2987																				3.8271	1.2208e-14										21602.5	9007.88		20245	5615.29	20879.7	0	21387.5	276.144		30248	9216.24		31570.1	754.71
	0.7147	3.0488	3.7683	0.8907																				3.8722	5.5338e-15										21602.8	7139.84		20245.3	5435.01	20880	0	21387.8	219.337		30248.4	13981.3		31570.6	804.209
	0.723	3.1558	4.577	2.4025																				3.9172	9.4051e-15										21603	5298.29		20245.6	4983.77	20880.3	23.5039	21388.1	197.136		30248.9	17892.8		31571.1	792.279
	0.7314	3.3573	5.0154	3.9068																				3.9622	1.5501e-14										21603.3	4140.87		20245.9	4251.18	20880.6	144.366	21388.4	223.842		30249.3	21036.6		31571.6	722.154
	0.7397	3.6974	5.3722	4.9835																				4.0072	2.7621e-20										21603.5	3881.42		20246.2	3264.93	20880.9	248.064	21388.8	276.152		30249.7	22737.8		31572	625.289
	0.748	4.0212	5.8037	5.6556																				4.0523	1.9432e-16										21603.8	4777.59		20246.6	2295.41	20881.2	317.068	21389.1	399.518		30250.1	22871.1		31572.5	589.762
	0.7564	4.2653	6.329	6.2961																				4.0973	3.0181e-15										21604.1	6273.75		20246.9	1421.44	20881.6	368.109	21389.4	538.336		30250.5	21758.2		31573	858.765
	0.7647	4.4482	6.9796	7.1774																				4.1423	9.451e-15										21604.3	7465.35		20247.2	1552.78	20881.9	403.04	21389.7	592.711		30251	19929.1		31573.5	1380.81
	0.773	4.6422	7.8839	8.2183																				4.1873	2.3666e-14										21604.6	8126.97		20247.5	1997.16	20882.2	543.666	21390	805.469		30251.4	18445.6		31574	2051.8
	0.7814	5.5791	9.2083	9.1366																				4.2324	2.896e-15										21604.9	8579.46		20247.8	2748.35	20882.5	701.759	21390.3	978.108		30251.8	16854		31574.5	2707.96
	0.7897	13.2617	11.6831	10.1283																				4.2774	7.0791e-15										21605.1	8944.3		20248.1	3491.5	20882.8	879.719	21390.6	1110.32		30252.2	16157.7		31575	3353.55
	0.798	27.9116	15.3522	11.593																				4.3224	9.7222e-15										21605.4	9225.3		20248.4	4058.7	20883.1	1037.99	21390.9	1154.27		30252.7	15877.7		31575.4	3850.93
	0.8064	39.779	18.109	16.5105																				4.3674	1.2666e-19										21605.7	9400.27		20248.8	4580.57	20883.4	1159.11	21391.2	1159.48		30253.1	18976.4		31575.9	4083.84
	0.8147	46.7562	18.6497	28.9993																				4.4125	6.5994e-17										21605.9	8989.08		20249.1	4744.21	20883.8	1200.57	21391.6	1114.67		30253.5	22793.1		31576.4	3062.1
	0.823	48.952	17.1969	42.2172																				4.4575	8.3954e-16										21606.2	8375.44		20249.4	4506.81	20884.1	1151.65	21391.9	1071.92		30253.9	25118.4		31576.9	2941.12
	0.8314	47.2224	14.7415	48.3451																				4.5025	1.269e-14										21606.5	8022.97		20249.7	4002.98	20884.4	1042.28	21392.2	999.616		30254.3	26208.4		31577.4	2606.43
	0.8397	42.6549	12.1496	47.3855																				4.5475	1.3128e-16										21606.7	7729.94		20250	3279.93	20884.7	798.284	21392.5	930.598		30254.8	27089.6		31577.9	2102
	0.848	36.3246	9.8447	41.7256																				4.5926	2.28e-16										21607	7525.82		20250.3	2592.13	20885	520.106	21392.8	866.085		30255.2	27223.5		31578.3	1239.69
	0.8564	29.3321	7.9182	33.9975																				4.6376	1.467e-15										21607.3	7695.73		20250.6	2113.65	20885.3	211.587	21393.1	766.939		30255.6	25715.6		31578.8	587.741
	0.8647	22.4683	6.3248	26.0811																				4.6826	9.9078e-15										21607.5	7865.15		20250.9	1887.8	20885.6	0	21393.4	698.481		30256	22056.6		31579.3	201.554
	0.873	16.3561	4.9832	19.2933																				4.7276	2.7112e-13										21607.8	8103.86		20251.2	1844.74	20885.9	0	21393.8	631.191		30256.5	17922.9		31579.8	0
	0.8814	11.4693	3.8881	14.198																				4.7727	5.9278e-12										21608.1	7578.66		20251.6	2200.12	20886.2	0	21394.1	690.806		30256.9	14011		31580.3	0
	0.8897	7.9236	2.9794	10.5354																				4.8177	1.1176e-10										21608.3	6533.72		20251.9	3025.32	20886.6	0	21394.4	771.983		30257.3	13152.5		31580.8	483.513
	0.898	5.6198	2.3325	7.908																				4.8627	1.519e-09										21608.6	5318.49		20252.2	4341.13	20886.9	0	21394.7	969.017		30257.7	14500.8		31581.2	1706.5
	0.9064	4.1758	1.8393	5.9696																				4.9077	1.5351e-08										21608.9	4510.1		20252.5	5718.47	20887.2	0	21395	1172.19		30258.1	15304.2		31581.7	3160.71
	0.9147	3.2894	1.4977	4.5953																				4.9528	1.2379e-07										21609.1	4263.67		20252.8	7106.8	20887.5	0	21395.3	1416.99		30258.6	16242.3		31582.2	4279.59
	0.923	2.7327	1.2687	3.5396																				4.9978	7.2931e-07										21609.4	4280.69		20253.1	8116.47	20887.8	0	21395.6	1652.46		30259	17790.3		31582.7	4658.4
	0.9314	2.3658	1.0736	2.7988																				5.0428	3.4238e-06										21609.7	4290.5		20253.4	8706.56	20888.1	0	21395.9	1902.99		30259.4	18799.8		31583.2	4205.54
	0.9397	2.1331	0.9956	2.2681																				5.0878	1.1225e-05										21609.9	3890.51		20253.8	8955.82	20888.4	0	21396.2	2158.89		30259.8	21797.8		31583.7	2833.49
	0.948	1.9541	0.9244	1.9298																				5.1329	2.5329e-05										21610.2	3239.68		20254.1	8868.97	20888.8	0	21396.6	2385.98		30260.2	24822.6		31584.2	1129.28
	0.9564	1.8625	0.8707	1.725																				5.1779	4.6389e-05										21610.5	2499.48		20254.4	8514.72	20889.1	0	21396.9	2583.29		30260.7	26969.8		31584.6	560.007
	0.9647	1.7993	0.8775	1.6012																				5.2229	6.2303e-05										21610.7	2008.79		20254.7	8053.31	20889.4	0	21397.2	2731.67		30261.1	27733.2		31585.1	1426.45
	0.973	1.7606	0.9675	1.5214																				5.2679	6.2489e-05										21611	2437.52		20255	7403.5	20889.7	0	21397.5	2908.36		30261.5	28383.5		31585.6	2973.91
	0.9814	1.7526	1.1256	1.5772																				5.313	5.0579e-05										21611.2	3236.12		20255.3	6848.06	20890	0	21397.8	3110.4		30261.9	28564.3		31586.1	5099.26
	0.9897	1.7531	1.3442	1.775																				5.358	5.8148e-05										21611.5	4200.14		20255.6	6267.24	20890.3	0	21398.1	3370.38		30262.4	28093.4		31586.6	7356.1
	0.998	1.7589	1.7377	2.0482																															21611.8	5308.16		20255.9	5896.7	20890.6	0	21398.4	3699.19		30262.8	26428.7		31587.1	9075.51
	1.0064	1.7677	2.1966	2.4129																															21612	6979.54		20256.2	5999.12	20890.9	0	21398.8	4001		30263.2	24486.8		31587.5	8994.85
	1.0147	1.7759	2.7525	2.9																															21612.3	8316.95		20256.6	6102.09	20891.2	0	21399.1	4337.3		30263.6	23906.3		31588	6740.82
	1.023	1.7829	3.3552	3.4479																															21612.6	8756.54		20256.9	6178.78	20891.6	0	21399.4	4771.6		30264	24818		31588.5	3368.59
	1.0314	1.7889	4.0312	3.9449																															21612.8	8231.76		20257.2	6134.98	20891.9	0	21399.7	5161.77		30264.5	26876.7		31589	1174.68
	1.0397	1.7934	4.6051	4.5121																															21613.1	7668.1		20257.5	5982.3	20892.2	0	21400	5485.81		30264.9	26849.1		31589.5	332.833
	1.048	1.7871	5.1835	4.9693																															21613.4	7126.56		20257.8	6031.44	20892.5	0	21400.3	5720.23		30265.3	26631.2		31590	576.727
	1.0564	1.7738	5.6486	5.3701																															21613.6	6851.3		20258.1	5991.51	20892.8	27.7028	21400.6	5803.04		30265.7	27341.1		31590.5	2227.79
	1.0647	1.7583	5.9811	5.6672																															21613.9	6979.93		20258.4	5949.92	20893.1	76.1525	21400.9	5768.75		30266.2	29787.5		31590.9	4560.63
	1.073	1.741	6.2073	5.8574																															21614.2	7055.02		20258.8	5887.65	20893.4	152.284	21401.2	5638.86		30266.6	31950.2		31591.4	6825.26
	1.0814	1.7236	6.2998	5.9969																															21614.4	7460.49		20259.1	5951.84	20893.8	208.322	21401.6	5363.72		30267	32852.3		31591.9	8046.16
	1.0897	1.7268	6.3365	6.04																															21614.7	8433.78		20259.4	5860.89	20894.1	298.32	21401.9	5053.46		30267.4	31526.6		31592.4	7907.06
	1.098	1.7329	6.317	5.9597																															21615	9562.84		20259.7	5828.13	20894.4	397.16	21402.2	4677.3		30267.8	29845.3		31592.9	7048.9
	1.1064	1.7381	6.2585	5.871																															21615.2	11425.3		20260	5890.24	20894.7	471.377	21402.5	4316.52		30268.3	30151.5		31593.4	7023.31
	1.1147	1.7529	6.1465	5.756																															21615.5	13844.6		20260.3	6007.26	20895	529.079	21402.8	3972.09		30268.7	33227.7		31593.8	7770.44
	1.123	1.7927	5.9946	5.5942																															21615.8	17091.4		20260.6	6195.32	20895.3	542.963	21403.1	3823.89		30269.1	36475.6		31594.3	8729.34
	1.1314	1.8516	5.7758	5.3874																															21616	21309.1		20260.9	6516.64	20895.6	505.649	21403.4	3761.84		30269.5	37983.6		31594.8	9098.5
	1.1397	1.9249	5.5563	5.1601																															21616.3	25284.4		20261.2	6801.59	20895.9	448.725	21403.8	3925.28		30270	36227		31595.3	8051.14
	1.148	2.0217	5.348	4.9462																															21616.6	28741.8		20261.6	7137.2	20896.2	428.139	21404.1	4124.34		30270.4	31212.9		31595.8	5993.8
	1.1564	2.1056	5.1305	4.7854																															21616.8	30353.5		20261.9	7473.66	20896.6	414.028	21404.4	4454.09		30270.8	24283.1		31596.3	3739.14
	1.1647	2.1738	4.8684	4.5317																															21617.1	31673.6		20262.2	7815.77	20896.9	414.424	21404.7	4763.44		30271.2	18210.2		31596.8	1961.05
	1.173	2.2325	4.5993	4.3283																															21617.4	31793.3		20262.5	8152.51	20897.2	384.967	21405	5069.14		30271.6	14788.7		31597.2	993.472
	1.1814	2.2748	4.3125	4.125																															21617.6	32455.5		20262.8	8519.4	20897.5	351.55	21405.3	5366.25		30272.1	16871.1		31597.7	1339.77
	1.1897	2.2943	3.9688	3.894																															21617.9	34219		20263.1	9134.75	20897.8	308.296	21405.6	5600.02		30272.5	24343.4		31598.2	2637.31
	1.198	2.2777	3.6069	3.6525																															21618.2	35594		20263.4	9554.36	20898.1	379.544	21405.9	5802.35		30272.9	33574.4		31598.7	4610.35
	1.2064	2.2286	3.3043	3.3764																															21618.4	36351.4		20263.8	9923.03	20898.4	567.195	21406.2	5760.15		30273.3	41459.3		31599.2	8121.92
	1.2147	2.1874	2.902	3.1001																															21618.7	35928.9		20264.1	10145.3	20898.8	1013.56	21406.6	5686.55		30273.8	47498.1		31599.7	12072
	1.223	2.1244	2.5516	2.7877																															21619	34362.8		20264.4	10030.1	20899.1	1521.6	21406.9	5383		30274.2	51033.5		31600.1	13898
	1.2314	2.0521	2.282	2.529																															21619.2	35259.8		20264.7	9753.73	20899.4	2077.18	21407.2	4998.81		30274.6	51166.2		31600.6	12951.6
	1.2397	1.9794	1.9804	2.28																															21619.5	39498.6		20265	9275.99	20899.7	2537.14	21407.5	4554.9		30275	47642.2		31601.1	10793.8
	1.248	1.9184	1.7128	2.0267																															21619.8	44567.2		20265.3	8622.47	20900	2898.08	21407.8	4085		30275.4	42464.5		31601.6	9948.79
	1.2564	1.8596	1.4696	1.7937																															21620	50940.6		20265.6	7956.42	20900.3	3119.05	21408.1	3693.98		30275.9	37124.3		31602.1	9018.81
	1.2647	1.8027	1.2937	1.5797																															21620.3	54586.1		20265.9	7224.76	20900.6	3087.77	21408.4	3364.29		30276.3	33250.1		31602.6	7463.78
	1.273	1.7608	1.1383	1.4239																															21620.5	53776		20266.2	5106.71	20900.9	2942.74	21408.8	3188.66		30276.7	30784		31603	6235.34
	1.2814	1.7298	1.0266	1.2548																															21620.8	50853.6		20266.6	4059.01	20901.2	2613.33	21409.1	3093.14		30277.1	26412.3		31603.5	5806.11
	1.2897	1.7103	0.9166	1.1019																															21621.1	48307.1		20266.9	3520.86	20901.6	2181.75	21409.4	3049.88		30277.5	23391.7		31604	6819.66
	1.298	1.7079	0.8293	1.0182																															21621.3	47505.7		20267.2	2958.09	20901.9	1734.61	21409.7	3083.33		30278	20274.1		31604.5	8057.49
	1.3064	1.6933	0.777	0.9385																															21621.6	47233.1		20267.5	2369.45	20902.2	1295.44	21410	3230.75		30278.4	19531		31605	10023.3
	1.3147	1.691	0.7122	0.8856																															21621.9	46131.9		20267.8	2139.4	20902.5	970.26	21410.3	3404.63		30278.8	19143.1		31605.5	12604
	1.323	1.6816	0.6419	0.7955																															21622.1	44081.5		20268.1	2042.34	20902.8	806.042	21410.6	3626.15		30279.2	19725.6		31606	15569.7
	1.3314	1.6838	0.6189	0.785																															21622.4	42862.2		20268.4	2323.06	20903.1	754.11	21410.9	3830.66		30279.7	22503.7		31606.4	18304.1
	1.3397	1.6811	0.5857	0.7874																															21622.7	42696.4		20268.8	2657.67	20903.4	735.767	21411.2	4036.18		30280.1	28858.2		31606.9	19368.4
	1.348	1.6714	0.533	0.7683																															21622.9	44059.7		20269.1	3077.47	20903.8	669.211	21411.6	588.429		30280.5	36026		31607.4	18269.7
	1.3564	1.6612	0.4982	0.7228																															21623.2	45586.4		20269.4	3602.3	20904.1	575.327	21411.9	806.85		30280.9	42271.4		31607.9	17213.3
	1.3647	1.6713	0.5024	0.7151																															21623.5	46556.7		20269.7	4174.86	20904.4	424.952	21412.2	948.158		30281.3	44244.2		31608.4	16961.1
	1.373	1.6691	0.4888	0.6796																															21623.7	46655.5		20270	4848.63	20904.7	328.949	21412.5	1087.77		30281.8	42055.1		31608.9	16760.5
	1.3814	1.6754	0.505	0.6896																															21624	47127.5		20270.3	5489.38	20905	213.64	21412.8	1181.75		30282.2	37494.5		31609.3	16534.8
	1.3897	1.6709	0.473	0.6343																															21624.3	47605.9		20270.6	6045.12	20905.3	170.462	21413.1	1654.67		30282.6	30880.4		31609.8	15577.5
	1.398	1.6739	0.4868	0.6884																															21624.5	48488.2		20270.9	6406.74	20905.6	95.7019	21413.4	2609.55		30283	25644.5		31610.3	14570.9
	1.4064	1.6852	0.4917	0.6582																															21624.8	47194.9		20271.2	6632.06	20905.9	0	21413.8	3678.41		30283.5	24860.1		31610.8	15953.5
	1.4147	1.6943	0.5092	0.6699																															21625.1	44624.4		20271.6	6444.22	20906.2	0	21414.1	4480.98		30283.9	27799.9		31611.3	17190.7
	1.423	1.7042	0.4907	0.6523																															21625.3	42943.5		20271.9	6142.61	20906.6	0	21414.4	4966.84		30284.3	33032.1		31611.8	15743.9
	1.4314	1.7036	0.4737	0.6591																															21625.6	41795.5		20272.2	5574.92	20906.9	0	21414.7	5262.12		30284.7	40077.5		31612.2	14108.2
	1.4397	1.7044	0.4797	0.696																															21625.9	41906.8		20272.5	4922.53	20907.2	0	21415	5612		30285.1	45694.4		31612.7	14107.4
	1.448	1.738	0.4719	0.6686																															21626.1	43271.9		20272.8	4181.11	20907.5	95.0466	21415.3	6428.38		30285.6	46666.6		31613.2	14750.3
	1.4564	1.7529	0.4923	0.6833																															21626.4	44388.8		20273.1	3580.65	20907.8	362.272	21415.6	7112.26		30286	43519.6		31613.7	17230.5
	1.4647	1.7482	0.4823	0.721																															21626.7	44940.4		20273.4	3034.19	20908.1	974.576	21415.9	7888.58		30286.4	39426.5		31614.2	19659.6
	1.473	1.7557	0.5125	0.752																															21626.9	43150.4		20273.8	2654.35	20908.4	1750.52	21416.2	8537.96		30286.8	36171.7		31614.7	20978.4
	1.4814	1.7675	0.5254	0.7431																															21627.2	40610.3		20274.1	1957.93	20908.8	2311.78	21416.6	8849.58		30287.2	34135.1		31615.2	20980.9
	1.4897	1.754	0.5384	0.752																															21627.5	39311.6		20274.4	1919.41	20909.1	2500.88	21416.9	9150.27		30287.7	33885.6		31615.6	20416.6
	1.498	1.7584	0.5167	0.7883																															21627.7	38376.1		20274.7	2103.58	20909.4	2294.01	21417.2	9316.41		30288.1	35282.3		31616.1	18862.1
	1.5064	1.7484	0.4779	0.7492																															21628	36974.7		20275	2359.36	20909.7	2016.04	21417.5	9173.87		30288.5	35810.4		31616.6	18842.2
	1.5147	1.7475	0.4693	0.758																															21628.2	35581.5		20275.3	2283.14	20910	2037.65	21417.8	9040.59		30288.9	35211.1		31617.1	21833.9
	1.523	1.7517	0.4	0.7665																															21628.5	33895.8		20275.6	2483.08	20910.3	2176.58	21418.1	8987.89		30289.4	34785.1		31617.6	25908.2
	1.5314	1.7241	0.3559	0.7405																															21628.8	32580.9		20275.9	2737.2	20910.6	2316.33	21418.4	9241.16		30289.8	36050.9		31618.1	29275.2
	1.5397	1.7162	0.3643	0.7267																															21629	32220.6		20276.2	2932.52	20910.9	2390.98	21418.8	7999.79		30290.2	37867.9		31618.5	29643.6
	1.548	1.717	0.3337	0.7006																															21629.3	33134.1		20276.6	3070.51	20911.2	2501.19	21419.1	8373.13		30290.6	42956.4		31619	26630
	1.5564	1.7069	0.3308	0.6571																															21629.6	34227.6		20276.9	3161.72	20911.6	2759.84	21419.4	8513.55		30291	50121.9		31619.5	21986.1
	1.5647	1.7175	0.3313	0.657																															21629.8	33320.3		20277.2	3246.7	20911.9	3102.44	21419.7	8615.68		30291.5	56014.6		31620	17038.2
	1.573	1.7106	0.2946	0.6555																															21630.1	29971.4		20277.5	3318.35	20912.2	3252.6	21420	8652.59		30291.9	59339.1		31620.5	14438.8
	1.5814	1.7066	0.2589	0.6161																															21630.4	26950.1		20277.8	3346.79	20912.5	3184.16	21420.3	8667.85		30292.3	58936.5		31621	14997.3
	1.5897	1.7001	0.2771	0.5976																															21630.6	25738.4		20278.1	3329.45	20912.8	2887.2	21420.6	7371.96		30292.7	57645.9		31621.5	13427.5
	1.598	1.6816	0.2984	0.561																															21630.9	27528.4		20278.4	3177.19	20913.1	2495.81	21420.9	7168.95		30293.2	54816.2		31621.9	10603.4
	1.6064	1.6814	0.2903	0.5707																															21631.2	30141.8		20278.8	2972.59	20913.4	2380.81	21421.2	6751.23		30293.6	51660.6		31622.4	8323.7
	1.6147	1.6855	0.2872	0.532																															21631.4	30775.7		20279.1	2655.95	20913.8	2858.63	21421.6	6453.65		30294	49413.7		31622.9	6950.81
	1.623	1.6741	0.2577	0.5517																															21631.7	28444.9		20279.4	2395.64	20914.1	4168.33	21421.9	6085.1		30294.4	44527.4		31623.4	6479.79
	1.6314	1.6748	0.2714	0.5597																															21632	23784.3		20279.7	2216.29	20914.4	5444.46	21422.2	6012.01		30294.8	37439.4		31623.9	6516.2
	1.6397	1.6753	0.2963	0.5636																															21632.2	18877.1		20280	2140.06	20914.7	5982.22	21422.5	5868.94		30295.3	32263.3		31624.4	7284.06
	1.648	1.6804	0.3129	0.5187																															21632.5	16808.3		20280.3	2099.8	20915	5367.83	21422.8	5724.14		30295.7	30582.8		31624.8	8925.72
	1.6564	1.6932	0.2969	0.5077																															21632.8	17445.9		20280.6	2235.71	20915.3	3730.77	21423.1	5741.12		30296.1	29976.9		31625.3	10707.2
	1.6647	1.6798	0.282	0.4822																															21633	19545.9		20280.9	2315.87	20915.6	2037.65	21423.4	5850.11		30296.5	30348.4		31625.8	12655.5
	1.673	1.6762	0.2856	0.5028																															21633.3	22460.6		20281.2	2325.31	20915.9	939.577	21423.8	5739.85		30297	32438.3		31626.3	16413.4
	1.6814	1.6695	0.2732	0.4966																															21633.6	24064.1		20281.6	2269.66	20916.2	590.152	21424.1	5802.11		30297.4	35512.2		31626.8	20405.4
	1.6897	1.6585	0.253	0.5091																															21633.8	23699.7		20281.9	2185.91	20916.6	677.356	21424.4	5345.78		30297.8	37161.9		31627.3	21824.6
	1.698	1.687	0.2635	0.5166																															21634.1	22732.6		20282.2	2045.63	20916.9	879.889	21424.7	4265.72		30298.2	37338.7		31627.8	20271
	1.7064	1.6824	0.2651	0.5211																															21634.4	22045.2		20282.5	1968.88	20917.2	1038.28	21425	3098.18		30298.6	36990.5		31628.2	18755.4
	1.7147	1.6923	0.3094	0.5186																															21634.6	20959.6		20282.8	1995.64	20917.5	1490.68	21425.3	2239.98		30299.1	34980.5		31628.7	17523.8
	1.723	1.6853	0.2845	0.5432																															21634.9	19588.9		20283.1	2201.79	20917.8	2149.57	21425.6	2327.3		30299.5	31483.6		31629.2	16703.1
	1.7314	1.6849	0.3191	0.569																															21635.2	17569.5		20283.4	2678.08	20918.1	2605.36	21425.9	3042.64		30299.9	29660.4		31629.7	16149
	1.7397	1.6934	0.3113	0.5774																															21635.4	14948.9		20283.8	3250.44	20918.4	2922.25	21426.2	4727.82		30300.3	28846.6		31630.2	13164.7
	1.748	1.6967	0.3392	0.5605																															21635.7	13436.7		20284.1	3898.75	20918.8	2870.54	21426.6	7010.92		30300.8	28708.3		31630.7	7688.94
	1.7564	1.701	0.3503	0.5319																															21636	14673.8		20284.4	4458.59	20919.1	7917.05	21426.9	10166.1		30301.2	28713.3		31631.1	4109.08
	1.7647	1.7014	0.3218	0.5663																															21636.2	16620.3		20284.7	5009.61	20919.4	10561.2	21427.2	13849.3		30301.6	27857.4		31631.6	3106.62
	1.773	1.6814	0.3157	0.5848																															21636.5	16769		20285	5539.58	20919.7	14441.5	21427.5	17370.4		30302	28038.8		31632.1	3007.92
	1.7814	1.6964	0.3387	0.6039																															21636.8	14723.1		20285.3	5707.85	20920	17210.4	21427.8	20245.5		30302.4	30008.9		31632.6	4720.43
	1.7897	1.6949	0.3474	0.6108																															21637	11132.1		20285.6	5762.63	20920.3	18333.1	21428.1	21675.7		30302.9	31619.7		31633.1	6487.63
	1.798	1.7133	0.3814	0.5391																															21637.3	7919.48		20285.9	5528.41	20920.6	18327.1	21428.4	21631.6		30303.3	34791.5		31633.6	7222.56
	1.8064	1.718	0.3741	0.5578																															21637.5	6437.41		20286.2	5242.8	20920.9	17498	21428.8	20075.4		30303.7	42214.6		31634	6231.88
	1.8147	1.7207	0.3666	0.6028																															21637.8	7013.39		20286.6	4891.19	20921.2	16459.2	21429.1	17083.7		30304.1	49452.5		31634.5	4001.69
	1.823	1.7237	0.3832	0.5698																															21638.1	7739.07		20286.9	4835.55	20921.6	14932.9	21429.4	9918.36		30304.5	53959		31635	1613.24
	1.8314	1.7368	0.3862	0.5961																															21638.3	9197.1		20287.2	4990.03	20921.9	12818.4	21429.7	6942.35		30305	54298.2		31635.5	0
	1.8397	1.7324	0.413	0.5794																															21638.6	10919.4		20287.5	5233.25	20922.2	11848.5	21430	4096.08		30305.4	51232.7		31636	0
	1.848	1.7294	0.4134	0.5673																															21638.9	12542.7		20287.8	5529.45	20922.5	13416.5	21430.3	2521.48		30305.8	46642.8		31636.5	0
	1.8564	1.731	0.417	0.6079																															21639.1	13607.8		20288.1	5793.01	20922.8	16394.7	21430.6	2369.74		30306.2	43309.1		31637	92.4926
	1.8647	1.7332	0.4206	0.5797																															21639.4	13424.9		20288.4	5882.52	20923.1	18255.1	21430.9	3550.96		30306.7	41908.7		31637.4	1969.39
	1.873	1.7326	0.4007	0.5782																															21639.7	11825.6		20288.8	5603.32	20923.4	18275.4	21431.2	6454.63		30307.1	40830.9		31637.9	7403.5
	1.8814	1.7237	0.4027	0.6025																															21639.9	9285.04		20289.1	5089.5	20923.8	15731.3	21431.6	9929.9		30307.5	37683.7		31638.4	13787.1
	1.8897	1.7201	0.4355	0.6412																															21640.2	7124.46		20289.4	4444.86	20924.1	11649.5	21431.9	13282.6		30307.9	33180.9		31638.9	17989.6
	1.898	1.7318	0.3875	0.6397																															21640.5	5689.34		20289.7	3590.34	20924.4	9048.93	21432.2	16639.1		30308.3	26647.9		31639.4	18197.2
	1.9064	1.7411	0.3739	0.6539																															21640.7	4870.17		20290	2851.38	20924.7	9734.01	21432.5	20049.8		30308.8	19055.4		31639.9	14125.9
	1.9147	1.7275	0.4186	0.671																															21641	4293.63		20290.3	2232.1	20925	10930.8	21432.8	21919.9		30309.2	13981.9		31640.3	7963.41
	1.923	1.7308	0.3795	0.6587																															21641.3	4590.85		20290.6	1773.72	20925.3	13330.7	21433.1	22422.8		30309.6	12803.2		31640.8	2736.78
	1.9314	1.7287	0.3709	0.5814																															21641.5	5583		20290.9	1486.38	20925.6	17029.1	21433.4	22177.6		30310	13777.6		31641.3	697.414
	1.9397	1.7243	0.4016	0.6396																															21641.8	6441.6		20291.2	1471.17	20925.9	19551	21433.8	20525.9		30310.5	15425.5		31641.8	52.3258
	1.948	1.7373	0.3851	0.6289																															21642.1	6331.92		20291.6	1493.61	20926.2	19502.3	21434.1	19053.5		30310.9	16172.5		31642.3	240.962
	1.9564	1.732	0.3942	0.6414																															21642.3	5585.67		20291.9	1479.71	20926.6	16675.6	21434.4	18745.8		30311.3	15656.3		31642.8	1321.08
	1.9647	1.7443	0.4169	0.6139																															21642.6	4355.82		20292.2	1363.71	20926.9	12986	21434.7	18357.3		30311.7	13606.1		31643.2	2819.11
	1.973	1.7404	0.4102	0.6027																															21642.9	3041.66		20292.5	1146.48	20927.2	10822.4	21435	17562.7		30312.1	10852.3		31643.7	4666.61
	1.9814	1.7451	0.3845	0.6116																															21643.1	2061.72		20292.8	878.195	20927.5	13690.9	21435.3	15852.5		30312.6	8771.1		31644.2	6595.39
	1.9897	1.7488	0.4111	0.5933																															21643.4	2033.41		20293.1	596.945	20927.8	19052.2	21435.6	14552.9		30313	7688.84		31644.7	7341.05
	1.998	1.7366	0.4062	0.5761																															21643.7	2830.83		20293.4	409.422	20928.1	24573.7	21435.9	13585.7		30313.4	8292.46		31645.2	7744.58
	2.0064	1.7408	0.418	0.6119																															21643.9	3708.54		20293.8	227.539	20928.4	29435.7	21436.2	13721.1		30313.8	9537.74		31645.7	7616.8
	2.0147	1.7287	0.4064	0.6045																															21644.2	4410.53		20294.1	130.306	20928.8	30759.1	21436.6	14556.9		30314.2	10943.9		31646.2	7287.04
	2.023	1.7331	0.3959	0.5861																															21644.5	4500.81		20294.4	75.5742	20929.1	28256.4	21436.9	16214.8		30314.7	11452.6		31646.6	7741.81
	2.0314	1.7487	0.4075	0.5833																															21644.7	4107.81		20294.7	148.084	20929.4	23868	21437.2	19039		30315.1	11630.6		31647.1	9030.09
	2.0397	1.7482	0.3961	0.6197																															21645	3619.96		20295	460.839	20929.7	18882.7	21437.5	21912.6		30315.5	11770.9		31647.6	9798.77
	2.048	1.7485	0.3931	0.5938																															21645.2	2793.61		20295.3	776.85	20930	14976.8	21437.8	24158.2		30315.9	11521.1		31648.1	9704.84
	2.0564	1.735	0.3952	0.6202																															21645.5	1871.2		20295.6	1087.8	20930.3	13493.7	21438.1	25406.4		30316.4	10940.7		31648.6	9318.95
	2.0647	1.738	0.3912	0.5839																															21645.8	1158.23		20295.9	1376.26	20930.6	13887.8	21438.4	25247.5		30316.8	10342.6		31649.1	8144.6
	2.073	1.7399	0.4263	0.5732																															21646	1471.59		20296.2	1525.51	20930.9	14902.7	21438.8	25221.8		30317.2	9334.9		31649.5	6802.82
	2.0814	1.7342	0.4373	0.5905																															21646.3	3087.83		20296.6	1526.19	20931.2	16138.1	21439.1	24590.3		30317.6	8295.89		31650	6041.35
	2.0897	1.738	0.4251	0.5562																															21646.6	5406.23		20296.9	1620.29	20931.6	17462.2	21439.4	24189.3		30318	8092.4		31650.5	6168.18
	2.098	1.7503	0.4256	0.6203																															21646.8	7481.29		20297.2	1861.11	20931.9	16856.2	21439.7	22739.4		30318.5	9272.35		31651	6063.08
	2.1064	1.7336	0.4326	0.6283																															21647.1	8552.66		20297.5	2498.87	20932.2	15382.4	21440	20124.7		30318.9	12567.9		31651.5	6639.48
	2.1147	1.7485	0.4584	0.5939																															21647.4	8474.59		20297.8	3804.15	20932.5	14653.5	21440.3	16947.3		30319.3	15510.7		31652	7129.41
	2.123	1.7553	0.4174	0.6124																															21647.6	7461.19		20298.1	5476.61	20932.8	14542.8	21440.6	15126.2		30319.7	16946.9		31652.5	6722.13
	2.1314	1.7444	0.396	0.5624																															21647.9	5695.04		20298.4	6741.98	20933.1	14522.5	21440.9	15328.1		30320.2	16906.8		31652.9	5625.99
	2.1397	1.7342	0.3978	0.5872																															21648.2	3574.15		20298.8	7166.53	20933.4	14282.2	21441.2	16491.8		30320.6	17019.3		31653.4	4183.08
	2.148	1.7412	0.3966	0.5967																															21648.4	1797.13		20299.1	6757.11	20933.8	14350.1	21441.6	16720		30321	16901.7		31653.9	3039.92
	2.1564	1.7414	0.4294	0.5972																															21648.7	407.323		20299.4	5935.39	20934.1	14318.9	21441.9	15939.2		30321.4	17158.5		31654.4	1678.46
	2.1647	1.7591	0.4317	0.5839																															21649	63.9254		20299.7	5156.67	20934.4	13350.6	21442.2	15393.5		30321.8	17385.3		31654.9	515.96
	2.173	1.7461	0.4264	0.6019																															21649.2	43.2175		20300	4706.59	20934.7	12249.6	21442.5	16999.4		30322.3	18231		31655.4	693.799
	2.1814	1.7492	0.4261	0.6001																															21649.5	191.114		20300.3	4122.23	20935	13323.4	21442.8	19549.1		30322.7	18133.8		31655.8	866.844
	2.1897	1.7651	0.4159	0.572																															21649.8	350.142		20300.6	3296.36	20935.3	15498.4	21443.1	21419.8		30323.1	17997.1		31656.3	2467.09
	2.198	1.7571	0.4081	0.5659																															21650	419.207		20300.9	2606.82	20935.6	16957.6	21443.4	22513.9		30323.5	17919.9		31656.8	4366.96
	2.2064	1.7673	0.407	0.5649																															21650.3	512.961		20301.2	2321.9	20935.9	17222.6	21443.8	22717.8		30324	18166.8		31657.3	5392.9
	2.2147	1.77	0.3877	0.6139																															21650.6	503.893		20301.6	2204.39	20936.2	16037.2	21444.1	22712.9		30324.4	18726.6		31657.8	6030.12
	2.223	1.7636	0.3851	0.6471																															21650.8	479.424		20301.9	2080.05	20936.6	13695.4	21444.4	22889.6		30324.8	18517.9		31658.3	4612.44
	2.2314	1.7655	0.3866	0.6529																															21651.1	365.616		20302.2	1994.98	20936.9	11077.9	21444.7	24201.3		30325.2	19147.6		31658.8	2616.22
	2.2397	1.7578	0.3844	0.6213																															21651.4	219.352		20302.5	1985.38	20937.2	9505.28	21445	26104.7		30325.6	20441.1		31659.2	1174.18
	2.248	1.7588	0.3734	0.6202																															21651.6	112.342		20302.8	2113.07	20937.5	9373.05	21445.3	28341.1		30326.1	22363.1		31659.7	724.738
	2.2564	1.7556	0.3662	0.5982																															21651.9	692.148		20303.1	2139.83	20937.8	9547.12	21445.6	33219.4		30326.5	22753.7		31660.2	643.089
	2.2647	1.7642	0.369	0.5522																															21652.2	1549.56		20303.4	2194.26	20938.1	9529.73	21445.9	40191.6		30326.9	21844.7		31660.7	561.986
	2.273	1.762	0.3526	0.5659																															21652.4	2372.62		20303.8	2679.73	20938.4	9016.93	21446.2	47533.1		30327.3	21792.6		31661.2	608.602
	2.2814	1.7611	0.3703	0.6016																															21652.7	2942.74		20304.1	3383.81	20938.8	8921.25	21446.6	52819.3		30327.8	23396.9		31661.7	664.659
	2.2897	1.7806	0.3764	0.6405																															21653	3054.75		20304.4	4098.63	20939.1	8688.76	21446.9	54421.5		30328.2	25195		31662.1	493.213
	2.298	1.7688	0.3849	0.6695																															21653.2	2679.94		20304.7	4704.77	20939.4	8800.85	21447.2	53713.7		30328.6	27259.6		31662.6	159.641
	2.3064	1.7617	0.3683	0.6809																															21653.5	1929.72		20305	5054.22	20939.7	10506.1	21447.5	52211.9		30329	29723.1		31663.1	0
	2.3147	1.7544	0.3821	0.6509																															21653.8	1027.15		20305.3	5336.9	20940	12861.1	21447.8	49439.2		30329.4	33138.1		31663.6	0
	2.323	1.7714	0.3694	0.594																															21654	266.861		20305.6	5959.28	20940.3	14640.9	21448.1	45865.1		30329.9	35004.5		31664.1	0
	2.3314	1.7625	0.3691	0.5999																															21654.3	178.948		20305.9	6390.22	20940.6	13823.6	21448.4	42160.4		30330.3	34904.6		31664.6	0
	2.3397	1.757	0.3846	0.5899																															21654.5	191.022		20306.2	6107.93	20940.9	12592.4	21448.8	39103.7		30330.7	34926.8		31665	0
	2.348	1.7517	0.4085	0.6109																															21654.8	186.513		20306.6	4921.88	20941.2	11732.3	21449.1	36548.6		30331.1	35298.6		31665.5	0
	2.3564	1.762	0.3903	0.6417																															21655.1	164.868		20306.9	3780.82	20941.6	11760.4	21449.4	34958.2		30331.5	35558.9		31666	0
	2.3647	1.7744	0.374	0.6664																															21655.3	132.72		20307.2	3859.1	20941.9	11905.7	21449.7	34335.3		30332	34084.2		31666.5	0
	2.373	1.7728	0.3855	0.6175																															21655.6	167.094		20307.5	4975.34	20942.2	12525.1	21450	33537.6		30332.4	31109.9		31667	0
	2.3814	1.7715	0.3946	0.6492																															21655.9	428.776		20307.8	6906.03	20942.5	13752.5	21450.3	33031.5		30332.8	26431.8		31667.5	0
	2.3897	1.7721	0.4115	0.6175																															21656.1	758.105		20308.1	8908.41	20942.8	14867.1	21450.6	33190.6		30333.2	21805.1		31668	0
	2.398	1.7748	0.3966	0.5951																															21656.4	1089.01		20308.4	9828.33	20943.1	15330.4	21450.9	35523.5		30333.7	17148.1		31668.4	0
	2.4064	1.7716	0.3786	0.59																															21656.7	1340.05		20308.8	9983.55	20943.4	14743.6	21451.2	40920.5		30334.1	14674.2		31668.9	0
	2.4147	1.7763	0.4048	0.577																															21656.9	1495.76		20309.1	9801.05	20943.8	12408.7	21451.6	46840.4		30334.5	13763.8		31669.4	0
	2.423	1.781	0.4359	0.6306																															21657.2	1475.87		20309.4	9998.57	20944.1	9088.06	21451.9	53115.7		30334.9	15183.4		31669.9	0
	2.4314	1.778	0.422	0.6165																															21657.5	1314.3		20309.7	9894.21	20944.4	6400.96	21452.2	58820.6		30335.3	18625		31670.4	0
	2.4397	1.7704	0.3968	0.609																															21657.7	1054		20310	9832.98	20944.7	6003.45	21452.5	61953		30335.8	22208.9		31670.9	0
	2.448	1.7692	0.3949	0.632																															21658	729.127		20310.3	9893.31	20945	7253.91	21452.8	61900.3		30336.2	25590.1		31671.3	0
	2.4564	1.7609	0.4212	0.6004																															21658.3	392.331		20310.6	9485.76	20945.3	8463.42	21453.1	59066		30336.6	27479.5		31671.8	0
	2.4647	1.7703	0.4326	0.6316																															21658.5	136.205		20310.9	8828.61	20945.6	8972.32	21453.4	52884		30337	28868.8		31672.3	0
	2.473	1.7766	0.3997	0.6512																															21658.8	48.6853		20311.2	8617.92	20945.9	8553.63	21453.8	44176.4		30337.5	28828.4		31672.8	0
	2.4814	1.7797	0.4038	0.6041																															21659.1	69.3039		20311.6	7528.69	20946.2	6916.21	21454.1	34283.1		30337.9	28519.5		31673.3	0
	2.4897	1.7684	0.437	0.5728																															21659.3	84.2684		20311.9	6477.75	20946.6	5011	21454.4	24325.3		30338.3	28640.2		31673.8	0
	2.498	1.7534	0.4162	0.5692																															21659.6	87.8682		20312.2	7114.55	20946.9	4344.83	21454.7	15377.8		30338.7	29378.4		31674.2	0
	2.5064	1.7627	0.4304	0.6128																															21659.9	79.5212		20312.5	8565.83	20947.2	5463.89	21455	9794.07		30339.1	30741		31674.7	0
	2.5147	1.7622	0.4161	0.6052																															21660.1	86.5522		20312.8	9482.91	20947.5	7662.44	21455.3	8525.4		30339.6	32653.7		31675.2	46.2249
	2.523	1.7717	0.4252	0.6253																															21660.4	117.541		20313.1	11415.9	20947.8	10427.4	21455.6	10712.3		30340	33963.4		31675.7	269.23
	2.5314	1.7789	0.4081	0.6509																															21660.7	110.115		20313.4	14430.5	20948.1	12918.7	21455.9	15025.6		30340.4	33207.5		31676.2	504.289
	2.5397	1.7919	0.4137	0.631																															21660.9	67.876		20313.8	19534.1	20948.4	15540.8	21456.2	19651.8		30340.8	31467.6		31676.7	739.737
	2.548	1.7776	0.45	0.6373																															21661.2	13.397		20314.1	24299.3	20948.8	17872.1	21456.6	23039.7		30341.2	29031.4		31677.2	1278.16
	2.5564	1.7759	0.444	0.603																															21661.5	0		20314.4	25812.5	20949.1	19350.3	21456.9	23905.2		30341.7	26208.3		31677.6	1400.09
	2.5647	1.7651	0.4289	0.5506																															21661.7	0		20314.7	24241.3	20949.4	19068.4	21457.2	22371.8		30342.1	22992.1		31678.1	1451.5
	2.573	1.7788	0.4175	0.6066																															21662	0		20315	21154.1	20949.7	16013.5	21457.5	18562.9		30342.5	19867.2		31678.6	1382.34
	2.5814	1.7743	0.3985	0.6357																															21662.2	0		20315.3	18777.8	20950	11334.2	21457.8	13938.9		30342.9	17035		31679.1	1228.52
	2.5897	1.7719	0.3968	0.5959																															21662.5	20.7185		20315.6	17440.9	20950.3	6774.55	21458.1	10385.7		30343.4	14514.7		31679.6	1021.54
	2.598	1.7623	0.4013	0.6018																															21662.8	50.1177		20315.9	17732.3	20950.6	4076.94	21458.4	8937.06		30343.8	12556.2		31680.1	747.201
	2.6064	1.7675	0.3809	0.6107																															21663	76.1642		20316.2	18441.8	20950.9	2626.68	21458.8	9798.94		30344.2	10300.2		31680.5	471.385
	2.6147	1.7713	0.3864	0.6435																															21663.3	95.1631		20316.6	18697.4	20951.2	1960.3	21459.1	11292.4		30344.6	8581.55		31681	228.02
	2.623	1.7744	0.3909	0.6541																															21663.6	101.2		20316.9	19298	20951.6	1363.29	21459.4	12271.4		30345	7015.46		31681.5	68.3205
	2.6314	1.79	0.4164	0.6142																															21663.8	90.7895		20317.2	20294.2	20951.9	691.515	21459.7	12369		30345.5	4696.61		31682	16.5208
	2.6397	1.7783	0.4493	0.6132																															21664.1	60.295		20317.5	21946.6	20952.2	431.545	21460	11522.6		30345.9	2163.01		31682.5	0
	2.648	1.7597	0.4287	0.5891																															21664.4	19.8394		20317.8	24609.1	20952.5	787.425	21460.3	11134.4		30346.3	732.929		31683	0
	2.6564	1.7612	0.4247	0.622																															21664.6	0		20318.1	27231.9	20952.8	2025.28	21460.6	10552.7		30346.7	574.029		31683.5	0
	2.6647	1.749	0.4334	0.628																															21664.9	0		20318.4	27892.4	20953.1	4700.56	21460.9	9368.86		30347.2	776.947		31683.9	0
	2.673	1.7694	0.4171	0.6258																															21665.2	0		20318.8	26669	20953.4	7702.54	21461.2	7990.92		30347.6	867.327		31684.4	0
	2.6814	1.7917	0.4101	0.6226																															21665.4	0		20319.1	25749.6	20953.8	10010	21461.6	6453.29		30348	866.311		31684.9	0
	2.6897	1.79	0.442	0.6285																															22084.6	0		20319.4	25532.1	20954.1	10818	21461.9	4352.19		30348.4	732.826		31685.4	0
	2.698	1.8001	0.4596	0.6605																															22084.9	0		20319.7	25124.4	20954.4	9734.11	21462.2	4743.66		30348.8	622.788		31685.9	0
	2.7064	1.7982	0.4441	0.6174																															22085.1	0		20320	22334.5	20954.7	7197.36	21462.5	6460.65		30349.3	530.707		31686.4	0
	2.7147	1.7985	0.4179	0.6296																															22085.4	0		20320.3	17893.3	20955	4445.4	21462.8	8166.03		30349.7	475.567		31686.8	0
	2.723	1.78	0.4186	0.6192																															22085.7	0		20320.6	14840.5	20955.3	2443.48	21463.1	9299.9		30350.1	465.604		31687.3	0
	2.7314	1.7812	0.3995	0.6309																															22085.9	0		20320.9	14616.7	20955.6	1376	21463.4	9776.06		30350.5	324.008		31687.8	0
	2.7397	1.7894	0.4244	0.5979																															22086.2	0		20321.2	15021.1	20955.9	1306.79	21463.8	10887.1		30351	219.48		31688.3	0
	2.748	1.7883	0.4371	0.598																															22086.5	0		20321.6	15687.8	20956.2	1894.97	21464.1	12480.2		30351.4	73.7826		31688.8	0
	2.7564	1.7868	0.4244	0.5808																															22086.7	0		20321.9	16034.2	20956.6	3079.89	21464.4	13953.9		30351.8	136.789		31689.3	0
	2.7647	1.7769	0.4263	0.5698																															22087	0		20322.2	15924.3	20956.9	4005.18	21464.7	15654		30352.2	996.7		31689.8	0
	2.773	1.7724	0.4464	0.6042																															22087.2	0		20322.5	15452.2	20957.2	4813.21	21465	17350		30352.6	2118.71		31690.2	0
	2.7814	1.7854	0.4692	0.6047																															22087.5	0		20322.8	15378	20957.5	5236.89	21465.3	18015.1		30353.1	3297.85		31690.7	0
	2.7897	1.79	0.4845	0.6275																															22087.8	0		20323.1	18046.5	20957.8	6014.44	21465.6	19147.4		30353.5	4372.33		31691.2	0
	2.798	1.7995	0.4711	0.581																															22088	0		20323.4	22468.9	20958.1	6467.44	21465.9	20956.9		30353.9	5003.47		31691.7	0
	2.8064	1.7983	0.471	0.5744																															22088.3	0		20323.8	26611.1	20958.4	6664.63	21466.2	23270.4		30354.3	5229.22		31692.2	0
	2.8147	1.7876	0.4432	0.5745																															22088.6	0		20324.1	28826.3	20958.8	7476.21	21466.6	25710.4		30354.8	5013.88		31692.7	0
	2.823	1.7778	0.4303	0.5731																															22088.8	0		20324.4	27240.9	20959.1	8392.11	21466.9	27056.1		30355.2	4538.07		31693.1	0
	2.8314	1.7883	0.4558	0.5513																															22089.1	0		20324.7	22949.5	20959.4	8483.31	21467.2	26527.9		30355.6	3406.66		31693.6	0
	2.8397	1.7761	0.4642	0.5887																															22089.4	0		20325	18734.5	20959.7	8055.62	21467.5	24349.8		30356	2198.86		31694.1	0
	2.848	1.7774	0.459	0.5918																															22089.6	0		20325.3	16436.4	20960	7407.65	21467.8	20668.5		30356.4	1066.35		31694.6	0
	2.8564	1.7637	0.4539	0.6021																															22089.9	0		20325.6	15038.8	20960.3	7891.68	21468.1	17767.7		30356.9	325.48		31695.1	0
	2.8647	1.7756	0.4317	0.6283																															22090.2	14.5514		20325.9	13381.7	20960.6	8459.98	21468.4	15224.6		30357.3	297.766		31695.6	0
	2.873	1.773	0.4237	0.624																															22090.4	41.1587		20326.2	11640	20960.9	9544.21	21468.8	11906.5		30357.7	365.348		31696	0
	2.8814	1.773	0.4346	0.6166																															22090.7	60.9749		20326.6	11212.6	20961.2	10895.9	21469.1	8282.95		30358.1	388.925		31696.5	0
	2.8897	1.7733	0.439	0.5584																															22091	74.498		20326.9	11178.6	20961.6	11612.4	21469.4	6017.3		30358.5	355.77		31697	0
	2.898	1.7848	0.4144	0.5785																															22091.2	11.4966		20327.2	11249.2	20961.9	11173.6	21469.7	5587.71		30359	310.827		32669.2	0
	2.9064	1.7841	0.4282	0.5908																															22091.5	10.4696		20327.5	13583	20962.2	9533.07	21470	7626.35		30359.4	357.813		32669.6	0
	2.9147	1.7815	0.4443	0.6033																															22091.8	13.4184		20327.8	16820.3	20962.5	7839.85	21470.3	10642.2		30359.8	469.727		32670.1	0
	2.923	1.7712	0.4927	0.5874																															22092	4.7807		20328.1	18962.8	20962.8	6028.86	21470.6	11790.8		30360.2	472.52		32670.6	0
	2.9314	1.7777	0.4729	0.6108																															22092.3	0.8364		20328.4	18963	20963.1	4333.34	21470.9	10695.2		30360.7	531.12		32671.1	0
	2.9397	1.7932	0.4529	0.6083																															22092.6	5.8406		20328.8	16931.2	20963.4	2959.21	21471.2	9721.96		30361.1	686.157		32671.6	0
	2.948	1.778	0.4508	0.6027																															22092.8	22.1186		20329.1	14678.1	20963.8	1978.64	21471.6	9893.12		30361.5	944.551		32672.1	0
	2.9564	1.7785	0.4288	0.5665																															22093.1	35.5682		20329.4	14142.2	20964.1	1591.1	21471.9	9771.77		30361.9	1301.21		32672.5	0
	2.9647	1.784	0.4099	0.5435																															22093.4	37.7492		20329.7	14768.9	20964.4	1833.04	21472.2	9492.62		30362.3	1605.91		32673	0
	2.973	1.7756	0.4335	0.5548																															22093.6	38.0525		20330	15716.4	20964.7	2602.64	21472.5	8980.02		30362.8	1783.89		32673.5	0
	2.9814	1.7857	0.4291	0.5633																															22093.9	47.9458		20330.3	16107.7	20965	3767.81	21472.8	7646.92		30363.2	1804.13		32674	0
	2.9897	1.7781	0.4284	0.585																															22094.2	100.82		20330.6	15756.3	20965.3	5196.96	21473.1	6969.15		30363.6	1612.23		32674.5	0
	2.998	1.7854	0.4418	0.583																															22094.4	145.655		20330.9	15302	20965.6	6625.23	21473.4	6772.94		30364	1303.9		32675	0
	3.0064	1.7829	0.4469	0.588																															22094.7	157.726		20331.2	15450.7	20965.9	7741.5	21473.8	6791.12		30364.5	948.229		32675.5	0
	3.0147	1.7697	0.4803	0.5442																															22095	119.088		20331.6	16683.2	20966.2	8480.76	21474.1	7120.59		30364.9	583.37		32675.9	0
	3.023	1.7736	0.4675	0.5156																															22095.2	25.6034		20331.9	16786.3	20966.6	8870.17	21474.4	7588.53		30365.3	289.887		32676.4	0
	3.0314	1.7814	0.4683	0.5566																															22095.5	0		20332.2	16749	20966.9	8860.42	21474.7	7612.57		30365.7	141.214		32676.9	0
	3.0397	1.785	0.4877	0.5681																															22095.8	0		20332.5	16038.5	20967.2	8089.69	21475	7553.54		30366.1	33.0735		32677.4	0
	3.048	1.7775	0.4818	0.5351																															22096	0		20332.8	14506.5	20967.5	7005	21475.3	7536.92		30366.6	0		32677.9	0
	3.0564	1.7769	0.4832	0.5303																															22096.3	0		20333.1	12260.2	20967.8	5631.04	21475.6	7488.13		30367	0		32678.4	0
	3.0647	1.7785	0.495	0.5475																															22096.5	0		20333.4	9852.68	20968.1	4290.11	21475.9	6731.02		30367.4	0		32678.8	0
	3.073	1.7752	0.4769	0.5565																															22096.8	124.351		20333.8	8721.63	20968.4	2980.33	21476.2	5625.28		30367.8	0		32679.3	0
	3.0814	1.7697	0.4665	0.5532																															22097.1	586.89		20334.1	9157.26	20968.8	1733.67	21476.6	4135.78		30368.2	0		32679.8	0
	3.0897	1.7762	0.4446	0.5608																															22097.3	1256.2		20334.4	10680.3	20969.1	654.881	21476.9	2376.54		32695.7	0		32680.3	0
	3.098	1.7765	0.4246	0.5417																															22097.6	1964.32		20334.7	12189.9	20969.4	0	21477.2	4403.57		32696.2	0		32680.8	0
	3.1064	1.7834	0.4522	0.5535																															22097.9	2526.87		20335	13302.4	20969.7	0	21477.5	4025.89		32696.6	0		32681.3	0
	3.1147	1.7851	0.4939	0.5536																															22098.1	2852.16		20335.3	13416.5	20970	0	21477.8	5013.17		32697	0		32681.8	36.6992
	3.123	1.7813	0.526	0.5789																															22098.4	2906.29		20335.6	12284.9	20970.3	0	21478.1	7491.96		32697.4	0		32682.2	65.8945
	3.1314	1.7792	0.5286	0.5535																															22098.7	2678.17		20335.9	11030.1	20970.6	0	21478.4	10267.7		32697.8	551.774		32682.7	111.505
	3.1397	1.7694	0.4888	0.568																															22098.9	2150.19		20336.2	11253.1	20970.9	717.933	21478.8	11318.7		32698.3	1491.73		32683.2	232.573
	3.148	1.7726	0.4764	0.5997																															22099.2	1485.16		20336.6	11905.6	20971.2	1657.75	21479.1	10885		32698.7	2436.17		32683.7	419.613
	3.1564	1.7762	0.4831	0.5406																															22099.5	814.111		20336.9	12190.7	20971.6	2714.27	21479.4	10002.5		32699.1	3152.69		32684.2	650.487
	3.1647	1.7678	0.4846	0.5574																															22099.7	254.969		20337.2	11916.2	20971.9	3882.27	21479.7	9791.37		32699.5	3581.75		32684.7	869.509
	3.173	1.7754	0.4751	0.5581																															22100	32.8558		20337.5	11010.8	20972.2	4973.54	21480	11249.6		32700	3750.85		32685.1	1058.57
	3.1814	1.7746	0.486	0.5238																															22100.3	105.034		20337.8	9259.82	20972.5	5856.45	21480.3	13730.5		32700.4	3421.26		32685.6	1197.94
	3.1897	1.7685	0.5041	0.5638																															22100.5	178.877		20338.1	8302.47	20972.8	6470.6	21480.6	15137.3		32700.8	2806.68		32686.1	1269.85
	3.198	1.7754	0.4933	0.6113																															22100.8	194.323		20338.4	8765.74	20973.1	6488.7	21480.9	15239.6		32701.2	1998.81		32686.6	1306.64
	3.2064	1.7782	0.4826	0.5923																															22101.1	124.727		20338.8	10298.6	20973.4	6053.18	21481.2	14103.2		32701.6	1043.52		32687.1	1263.22
	3.2147	1.7816	0.4787	0.5901																															22101.3	91.0371		20339.1	12284.2	20973.8	5278.1	21481.6	12177.3		32702.1	170.226		32687.6	1158
	3.223	1.769	0.4946	0.5448																															22101.6	162.852		20339.4	14322.3	20974.1	4042.87	21481.9	10339.6		32702.5	0		32688	999.328
	3.2314	1.765	0.4753	0.5693																															22101.9	234.5		20339.7	15214.2	20974.4	2865.47	21482.2	9489.38		32702.9	0		32688.5	779.092
	3.2397	1.772	0.49	0.5732																															22102.1	252.47		20340	14632	20974.7	1772.46	21482.5	9669.26		32703.3	0		32689	554.475
	3.248	1.7662	0.4921	0.5736																															22102.4	249.526		20340.3	12880.1	20975	844.176	21482.8	10676.2		32703.8	0		32689.5	331.476
	3.2564	1.7685	0.4812	0.5656																															22102.7	496.767		20340.6	11027	20975.3	85.7024	21483.1	11791.6		32704.2	0		32690	188.209
	3.2647	1.7748	0.4844	0.548																															22102.9	1200.52		20340.9	9339.11	20975.6	0	21483.4	12119.5		32704.6	0		32690.5	89.523
	3.273	1.7718	0.4947	0.5805																															22103.2	1965.66		20341.2	8239.19	20975.9	0	21483.8	11986		32705	0		32691	99.0911
	3.2814	1.7635	0.474	0.5697																															22103.5	2617.04		20341.6	7388.48	20976.2	0	21484.1	11682.4		32705.4	0		32691.4	36.2782
	3.2897	1.7646	0.5006	0.5492																															22103.7	2981.83		20341.9	7097.59	20976.6	0	21484.4	11870.1		32705.9	0		32691.9	87.3389
	3.298	1.7781	0.4602	0.5251																															22104	2973.7		20342.2	6802.75	20976.9	0	21484.7	11825.5		32706.3	825.914		32692.4	0
	3.3064	1.7735	0.4632	0.5459																															22104.2	2589.14		20342.5	6580.86	20977.2	0	21485	11196.2		32706.7	2174.58		32692.9	0
	3.3147	1.787	0.4936	0.5177																															22104.5	1925.99		20342.8	6151.77	20977.5	0	21485.3	9693		32707.1	3474.53		32693.4	220.06
	3.323	1.7774	0.5288	0.5633																															22104.8	1112.3		20343.1	5515.24	20977.8	0	21485.6	8008.34		32707.5	3034.66		32693.9	0
	3.3314	1.7787	0.5532	0.536																															22105	364.892		20343.4	4659.25	20978.1	0	21485.9	6582.08		32708	3969.84		32694.3	0
	3.3397	1.7807	0.5209	0.6267																															22105.3	66.5048		20343.8	4858.94	20978.4	0	21486.2	5997.7		32708.4	4200.5		32694.8	0
	3.348	1.7845	0.5289	0.628																															22105.6	17.8487		20344.1	6073.78	20978.8	0	21486.6	5377.48		32708.8	4607.66		32695.3	0
	3.3564	1.7766	0.529	0.6079																															22105.8	17.7852		20344.4	7792.26	20979.1	0	21486.9	4987.48		32709.2	5341.17		32695.8	0
	3.3647	1.7734	0.4957	0.56																															22106.1	85.1217		20344.7	9951.66	20979.4	30.1195	21487.2	5214.47		32709.7	6273.14		32696.3	0
	3.373	1.7675	0.4942	0.5555																															22106.4	206.697		20345	12315.3	20979.7	85.4468	21487.5	5481.83		32710.1	7392.35		32696.8	0
	3.3814	1.7581	0.5027	0.5389																															22106.6	331.182		20345.3	13980.4	20980	140.774	21487.8	4740.04		32710.5	8562.44		32697.2	0
	3.3897	1.7763	0.5003	0.5483																															22106.9	395.5		20345.6	14747.6	20980.3	177.229	21488.1	2988.57		32710.9	8804.62		32697.7	0
	3.398	1.7833	0.512	0.5996																															22107.2	382.173		20345.9	14708.7	20980.6	194.81	21488.4	227.015		32711.3	8443.71		32698.2	0
	3.4064	1.7863	0.4948	0.5698																															22107.4	355.264		20346.2	13618.6	20980.9	212.392	21488.8	0		32711.8	7189.65		32698.7	0
	3.4147	1.7773	0.5301	0.5706																															22107.7	466.319		20346.6	11736.4	20981.2	200.856	21489.1	0		32712.2	5105.68		32699.2	0
	3.423	1.7784	0.5448	0.5982																															22108	623.144		20346.9	9691.24	20981.6	189.32	21489.4	69.9156		32712.6	2099.47		32699.7	0
	3.4314	1.763	0.4957	0.5581																															22108.2	767.892		20347.2	7326.06	20981.9	212.929	21489.7	1653.75		32713	0		32700.2	0
	3.4397	1.7683	0.5064	0.548																															22108.5	843.021		20347.5	5964.6	20982.2	271.683	21490	2442.61		32713.5	0		32700.6	0
	3.448	1.7651	0.5332	0.5607																															22108.8	1002.49		20347.8	6327.05	20982.5	330.438	21490.3	2665.72		32713.9	0		32701.1	2197.17
	3.4564	1.7671	0.5033	0.6292																															22109	1866.22		20348.1	7354.68	20982.8	427.747	21490.6	2792.79		32714.3	0		32701.6	5629.74
	3.4647	1.764	0.5183	0.6321																															22109.3	2882.55		20348.4	8389.07	20983.1	525.056	21490.9	3245.78		32714.7	0		32702.1	8547.66
	3.473	1.7811	0.5242	0.5965																															22109.6	3816.49		20348.8	9453.41	20983.4	617.647	21491.2	4137.43		32715.1	0		32702.6	10175.3
	3.4814	1.7733	0.5444	0.6075																															22109.8	4499.98		20349.1	10034.6	20983.8	705.52	21491.6	4828.42		32715.6	0		32703.1	10222.1
	3.4897	1.7691	0.5349	0.6337																															22110.1	4833.42		20349.4	10128.2	20984.1	793.392	21491.9	5025.86		32716	0		32703.5	8587.85
	3.498	1.7685	0.5544	0.6311																															22110.4	4723.74		20349.7	10819.3	20984.4	877.61	21492.2	4875.54		32716.4	0		32704	4028.94
	3.5064	1.7824	0.5182	0.5912																															22110.6	4124.97		20350	10680	20984.7	961.829	21492.5	4207.5		32716.8	0		32704.5	300.34
	3.5147	1.7684	0.5098	0.5448																															22110.9	3184.34		20350.3	10674.3	20985	1045.21	21492.8	3295.65		32717.2	0		32705	0
	3.523	1.7682	0.5255	0.5506																															22111.2	2060.72		20350.6	12159.9	20985.3	1127.77	21493.1	2205.41		32717.7	0		32705.5	0
	3.5314	1.7672	0.5614	0.6058																															22111.4	938.958		20350.9	12073.2	20985.6	1210.32	21493.4	931.849		32718.1	0		32706	0
	3.5397	1.774	0.5667	0.6103																															22111.7	156.088		20351.2	11683.1	20985.9	1228.32	21493.8	0		32718.5	0		32706.5	895.628
	3.548	1.7766	0.5638	0.6053																															22112	166.741		20351.6	11141.2	20986.2	1246.31	21494.1	0		32718.9	0		32706.9	2980.9
	3.5564	1.778	0.5648	0.6115																															22112.2	173.853		20351.9	10467	20986.6	1240.65	21494.4	0		32719.4	0		32707.4	5277.99
	3.5647	1.785	0.5486	0.6146																															22112.5	242.128		20352.2	9771.04	20986.9	1211.34	21494.7	0		32719.8	0		32707.9	6780.92
	3.573	1.7758	0.5479	0.6034																															22112.8	800.663		20352.5	9046.26	20987.2	1182.03	21495	0		32720.2	0		32708.4	7288.55
	3.5814	1.7837	0.5933	0.6134																															22113	1995.81		20352.8	8443.53	20987.5	1119.51	21495.3	0		32720.6	2695.86		32708.9	6719.75
	3.5897	1.7742	0.5513	0.6108																															22113.3	3325.04		20353.1	7809.65	20987.8	1056.99	21495.6	2968.71		32721	5698.9		32709.4	5468.85
	3.598	1.7716	0.556	0.5506																															22113.5	4320.28		20353.4	7234.49	20988.1	985.097	21495.9	2418.91		32721.5	8166		32709.8	3723.78
	3.6064	1.7668	0.5632	0.5814																															22113.8	4829.59		20353.8	6841.26	20988.4	903.824	21496.2	1810.14		32721.9	9413.7		32710.3	1970
	3.6147	1.7575	0.5472	0.6023																															22114.1	4673.19		20354.1	7498.86	20988.8	822.551	21496.6	1211.61		32722.3	9041.25		32710.8	471.989
	3.623	1.772	0.5587	0.615																															22114.3	3835.45		20354.4	7052.04	20989.1	774.351	21496.9	742.873		32722.7	7250.1		32711.3	1172.81
	3.6314	1.7819	0.542	0.605																															22114.6	2535.73		20354.7	6479.84	20989.4	726.151	21497.2	548.839		32723.2	5750.02		32711.8	2489.43
	3.6397	1.7727	0.5472	0.5736																															22114.9	1487.47		20355	5868.79	20989.7	663.915	21497.5	731.598		32723.6	5277.85		32712.3	4057.79
	3.648	1.7743	0.5538	0.5574																															22115.1	1136.84		20355.3	5334.92	20990	587.642	21497.8	1226.71		32724	5720.44		32712.8	6434.2
	3.6564	1.7763	0.5722	0.5828																															22115.4	1568.03		20355.6	5054.02	20990.3	511.37	21498.1	2271.2		32724.4	7721.2		32713.2	8560.52
	3.6647	1.7756	0.5637	0.6205																															22115.7	2316.45		20355.9	5104.72	20990.6	411.415	21498.4	3572.94		32724.8	9320.42		32713.7	12437.2
	3.673	1.768	0.5585	0.6495																															22115.9	3306.92		20356.2	5370.27	20990.9	311.46	21498.8	4837.46		32725.3	9714.53		32714.2	15336.6
	3.6814	1.7554	0.5647	0.5981																															22116.2	4429.14		20356.6	5906.27	20991.2	216.538	21499.1	5765.97		32725.7	8979.51		32714.7	14482.5
	3.6897	1.7646	0.565	0.5729																															22116.5	5330.66		20356.9	6478.63	20991.6	126.647	21499.4	6360.84		32726.1	7663.34		32715.2	14614.7
	3.698	1.7611	0.5769	0.6144																															22116.7	5888.39		20357.2	7083.83	20991.9	36.7559	21499.7	6239.46		32726.5	5723.66		32715.7	13161.5
	3.7064	1.7649	0.5689	0.6129																															22117	5779.66		20357.5	7616.33	20992.2	12.1014	21500	5748.52		32727	3776.09		32716.1	10415.8
	3.7147	1.7763	0.5729	0.6076																															22117.3	5186.72		20357.8	8169.5	20992.5	0	21500.3	4984.11		32727.4	2714.06		32716.6	8618.04
	3.723	1.7611	0.5699	0.5752																															22117.5	4493.33		20358.1	8727.61	20992.8	0	21500.6	3952.8		32727.8	2164.92		32717.1	7881.87
	3.7314	1.7549	0.5948	0.5782																															22117.8	4155.63		20358.4	9061.46	20993.1	0	21500.9	2860.37		32728.2	2036.97		32717.6	8439.06
	3.7397	1.7551	0.5905	0.6215																															22118.1	4808.72		20358.8	9261.83	20993.4	0	21501.2	1746.98		32728.6	2574.54		32718.1	10324.6
	3.748	1.7673	0.5615	0.5967																															22118.3	6283.95		20359.1	9272.52	20993.8	0	21501.6	781.506		32729.1	5530.44		32718.6	13532
	3.7564	1.7594	0.5735	0.641																															22118.6	8245.57		20359.4	8990.63	20994.1	0	21501.9	107.011		32729.5	8370.03		32719	17186.4
	3.7647	1.748	0.6055	0.6143																															22118.9	10225		20359.7	8635.99	20994.4	0	21502.2	0		32729.9	10385.4		32719.5	19471.9
	3.773	1.7519	0.5778	0.601																															22119.1	11547.9		20360	8223.59	20994.7	0	21502.5	683.22		32730.3	11288.8		32720	21197.2
	3.7814	1.765	0.5421	0.5972																															22119.4	12016.3		20360.3	7671.85	20995	0	21502.8	1712.11		32730.8	11654.8		32720.5	22429
	3.7897	1.7799	0.5428	0.5973																															22119.7	12184.4		20360.6	6988.12	20995.3	55.3195	21503.1	2801.28		32731.2	10934.1		32721	22199.2
	3.798	1.7638	0.5633	0.5945																															22119.9	12239		20360.9	6074.77	20995.6	131.52	21503.4	3844.07		32731.6	7911.43		32721.5	19568.6
	3.8064	1.7623	0.5687	0.605																															22120.2	12976.7		20361.2	5259.3	20995.9	206.26	21503.8	4533.54		32732	6799.49		32722	18742
	3.8147	1.7656	0.6045	0.59																															22120.5	14005.9		20361.6	4554.79	20996.2	279.542	21504.1	4852.17		32732.4	5881.48		32722.4	17857.4
	3.823	1.7631	0.5971	0.6271																															22120.7	15452.8		20361.9	4161.37	20996.6	352.824	21504.4	4778.86		32732.9	5743.46		32722.9	18792.7
	3.8314	1.7721	0.6058	0.6501																															22121	15605.7		20362.2	3964.9	20996.9	405.797	21504.7	4226.01		32733.3	5899.49		32723.4	21699.1
	3.8397	1.7809	0.5588	0.5894																															22121.2	15844.8		20362.5	3919.75	20997.2	458.77	21505	4109.49		32733.7	5502.13		32723.9	25017.8
	3.848	1.7788	0.5642	0.612																															22121.5	16080.5		20362.8	3860.26	20997.5	491.147	21505.3	3086.26		32734.1	9709.61		32724.4	29261.8
	3.8564	1.7665	0.5515	0.6127																															22121.8	16352.9		20363.1	3824.26	20997.8	502.929	21505.6	2079		32734.5	15360.4		32724.9	31869.2
	3.8647	1.7665	0.5799	0.6137																															22122	15741.5		20363.4	3831.37	20998.1	514.71	21505.9	1205.81		32735	21962.1		32725.3	34522.8
	3.873	1.7675	0.5628	0.5838																															22122.3	15437.8		20363.8	3866.67	20998.4	483.474	21506.2	2429.58		32735.4	27486		32725.8	35292.5
	3.8814	1.7617	0.5949	0.5827																															22122.6	15855		20364.1	3915.35	20998.8	452.238	21506.6	2147.59		32735.8	30276.6		32726.3	35484.9
	3.8897	1.7776	0.6042	0.5956																															22122.8	16756.7		20364.4	3982.84	20999.1	405.051	21506.9	2042.55		32736.2	30632.5		32726.8	35514
	3.898	1.7735	0.5763	0.6013																															22123.1	17789.4		20364.7	3992.41	20999.4	341.915	21507.2	1985.77		32736.7	28993.4		32727.3	35816.6
	3.9064	1.762	0.5894	0.5959																															22123.4	17618.1		20365	3971.03	20999.7	278.779	21507.5	2001.21		32737.1	27100.4		32727.8	35610.9
	3.9147	1.7718	0.6083	0.5744																															22123.6	17141.7		20365.3	3987.71	21000	214.706	21507.8	1957.86		32737.5	25838.4		32728.2	34416.7
	3.923	1.7817	0.6073	0.5742																															22123.9	17152.8		20365.6	4117.89	21000.3	150.633	21508.1	1908.9		32737.9	24010		32728.7	32507
	3.9314	1.7857	0.5946	0.61																															22124.2	17291.8		20365.9	4304.87	21000.6	101.456	21508.4	1848.66		32738.3	22032.6		32729.2	31114.1
	3.9397	1.759	0.6257	0.5924																															22124.4	17734.1		20366.2	4411.06	21000.9	67.1741	21508.8	1795.06		32738.8	19688		32729.7	31140.8
	3.948	1.776	0.6406	0.6036																															22124.7	18240.1		20366.6	4450.09	21001.2	32.8923	21509.1	1753.61		32739.2	20476.1		32730.2	31586.3
	3.9564	1.7822	0.6395	0.6001																															22125	18659		20366.9	4424.3	21001.6	22.4286	21509.4	1530.58		32739.6	22094.3		32730.7	30935.1
	3.9647	1.7811	0.6159	0.612																															22125.2	18282.5		20367.2	4317.22	21001.9	11.965	21509.7	1261.61		32740	23530.7		32731.2	30863.1
	3.973	1.781	0.5921	0.5905																															22125.5	16875.5		20367.5	4197.27	21002.2	24.0377	21510	936.871		32740.5	24364.2		32731.6	31457.6
	3.9814	1.7771	0.5821	0.6393																															22125.8	14953.5		20367.8	4055.65	21002.5	58.6468	21510.3	554.981		32740.9	24119.8		32732.1	33992.4
	3.9897	1.7746	0.592	0.6119																															22126	13373.6		20368.1	3885.85	21002.8	93.2559	21510.6	199.494		32741.3	24384.8		32732.6	38434.9
	3.998	1.785	0.6094	0.6012																															22126.3	13247.6		20368.4	3713.06	21003.1	142.065	21510.9	0		32741.7	25658.8		32733.1	42512.8
	4.0064	1.7966	0.5976	0.6005																															22126.6	15263.1		20368.8	3550.21	21003.4	190.874	21511.2	0		32742.1	30695.8		32733.6	45867.8
	4.0147	1.7712	0.6058	0.5914																															22126.8	18121.1		20369.1	3421.95	21003.8	230.479	21511.6	0		32742.6	36134.8		32734.1	47847.8
	4.023	1.7857	0.6167	0.5777																															22127.1	19949.9		20369.4	3319.29	21004.1	260.879	21511.9	0		32743	42005.7		32734.5	46345.2
	4.0314	1.7903	0.5995	0.5714																															22127.4	20268.4		20369.7	3289.99	21004.4	291.279	21512.2	0		32743.4	47587.3		32735	42631
	4.0397	1.7817	0.5776	0.5928																															22127.6	20303.6		20370	3294.19	21004.7	301.279	21512.5	0		32743.8	54200.1		32735.5	39373.6
	4.048	1.7913	0.6168	0.5778																															22127.9	19298		20370.3	3402.23	21005	311.279	21512.8	0		32744.2	59815.9		32736	34034.3
	4.0564	1.7864	0.5809	0.5878																															22128.2	17011.6		20370.6	3543.33	21005.3	310.338	21513.1	0		32744.7	61593.8		32736.5	30333.8
	4.0647	1.7905	0.5827	0.605																															22128.4	13923		20370.9	3681.67	21005.6	298.456	21513.4	0		32745.1	60574.4		32737	29613
	4.073	1.7802	0.63	0.6098																															22128.7	10813.8		20371.2	3789.65	21005.9	286.574	21513.8	0		32745.5	57666.1		32737.5	30456.3
	4.0814	1.7762	0.6223	0.5491																															22129	7817.04		20371.6	3764.56	21006.2	249.229	21514.1	43.8615		32745.9	53150.8		32737.9	30130.5
	4.0897	1.776	0.6493	0.6042																															22129.2	5495.19		20371.9	3657.42	21006.6	211.883	21514.4	107.094		32746.4	48016.1		32738.4	33305.5
	4.098	1.7879	0.6168	0.6021																															22129.5	3887.01		20372.2	3441	21006.9	162.56	21514.7	163.31		32746.8	44428.8		32738.9	37363.8
	4.1064	1.7803	0.641	0.5732																															22129.8	3177.84		20372.5	3281.23	21007.2	101.26	21515	195.056		32747.2	43209.3		32739.4	40550.1
	4.1147	1.7825	0.6461	0.5748																															22130	4455.91		20372.8	3113.52	21007.5	39.9604	21515.3	218.17		32747.6	44324.4		32739.9	41905
	4.123	1.7921	0.6548	0.5921																															22130.3	7255.28		20373.1	2930.07	21007.8	0	21515.6	202.646		32748	47077		32740.4	40886.3
	4.1314	1.7942	0.6262	0.5901																															22130.5	9841.19		20373.4	2882.34	21008.1	0	21515.9	177.786		32748.5	50103.4		32740.8	38961
	4.1397	1.7834	0.6279	0.5734																															22130.8	11314.9		20373.8	2848.63	21008.4	0	21516.2	131.496		32748.9	50597.5		32741.3	38078.1
	4.148	1.7748	0.6507	0.6207																															22131.1	11905.8		20374.1	2826.8	21008.8	0	21516.6	82.2033		32749.3	49128.3		32741.8	42669.2
	4.1564	1.7719	0.6388	0.6447																															22131.3	11471.1		20374.4	2889.88	21009.1	0	21516.9	31.8049		32749.7	51022.3		32742.3	49851.6
	4.1647	1.783	0.6342	0.6473																															22131.6	10828.9		20374.7	2979.67	21009.4	0	21517.2	0		32750.2	57618.8		32742.8	57806.9
	4.173	1.7908	0.6342	0.6392																															22131.9	10548.1		20375	3102.04	21009.7	0	21517.5	0		32750.6	66784.1		32743.3	64763.8
	4.1814	1.7918	0.6069	0.6111																															22132.1	9768.7		20375.3	3155.6	21010	0	21517.8	0		32751	76268.9		32743.8	67589.3
	4.1897	1.8077	0.6132	0.6229																															22132.4	8247.93		20375.6	3173.04	21010.3	0	21518.1	0		32751.4	82859.8		32744.2	68913.3
	4.198	1.7972	0.5975	0.6547																															22132.7	7196.11		20375.9	3169.64	21010.6	0	21518.4	0		32751.8	85583.1		32744.7	68792.2
	4.2064	1.804	0.6067	0.6047																															22132.9	7029.82		20376.2	3171.72	21010.9	13.415	21518.8	0		32752.3	83507.1		32745.2	67679.3
	4.2147	1.8044	0.5969	0.6234																															22133.2	7595.54		20376.6	3177.19	21011.2	50.5513	21519.1	0		32752.7	77158.7		32745.7	65499.9
	4.223	1.797	0.633	0.6262																															22133.5	9679.36		20376.9	3119.46	21011.6	94.8513	21519.4	0		32753.1	68516.9		32746.2	62900.5
	4.2314	1.7983	0.6287	0.6287																															22133.7	12745.4		20377.2	2995.06	21011.9	146.315	21519.7	0		32753.5	64236.9		32746.7	63700.2
	4.2397	1.81	0.6131	0.6746																															22134	15050		20377.5	2795.75	21012.2	197.779	21520	0		32754	63954.4		32747.1	65987
	4.248	1.7981	0.6183	0.6278																															22134.3	15622.7		20377.8	2638.21	21012.5	253.024	21520.3	0		32754.4	67880.4		32747.6	71471.4
	4.2564	1.7908	0.5986	0.6533																															22134.5	14011.6		20378.1	2464.24	21012.8	308.27	21520.6	0		32754.8	77882.5		32748.1	85489.1
	4.2647	1.7972	0.5966	0.631																															22134.8	11190.9		20378.4	2231.54	21013.1	349.333	21520.9	0		32755.2	92232.5		32748.6	103078
	4.273	1.7847	0.6005	0.608																															22135.1	8806.88		20378.8	1983.41	21013.4	376.215	21521.2	0		32755.6	106335		32749.1	115415
	4.2814	1.7946	0.6311	0.6055																															22135.3	7351.06		20379.1	1701.88	21013.8	403.097	21521.6	47.6936		32756.1	117172		32749.6	120333
	4.2897	1.801	0.6272	0.5725																															22135.6	6390.97		20379.4	1362.56	21014.1	395.87	21521.9	120.533		32756.5	123536		32750	127461
	4.298	1.7958	0.6006	0.5538																															22135.9	5458.56		20379.7	1108.76	21014.4	388.642	21522.2	183.034		32756.9	129597		32750.5	141801
	4.3064	1.806	0.6153	0.573																															22136.1	4475.78		20380	908.304	21014.7	365.092	21522.5	241.214		32757.3	138962		32751	153972
	4.3147	1.7985	0.6137	0.6167																															22136.4	3621.33		20380.3	781.293	21015	325.22	21522.8	274.311		32757.8	150208		32751.5	167060
	4.323	1.7994	0.5909	0.5991																															22136.7	3595.97		20380.6	698.931	21015.3	285.347	21523.1	304.497		32758.2	164707		32752	184347
	4.3314	1.7943	0.5831	0.6083																															22136.9	3652.39		20380.9	644.017	21015.6	227.52	21523.4	285.029		32758.6	179599		32752.5	210524
	4.3397	1.8073	0.6201	0.5938																															22137.2	3605.7		20381.2	533.424	21015.9	169.692	21523.8	264.865		32759	195409		32753	231610
	4.348	1.806	0.6298	0.5841																															22137.5	3620.5		20381.6	482.864	21016.2	105.765	21524.1	209.999		32759.4	208828		32753.4	235818
	4.3564	1.7983	0.6082	0.6214																															22137.7	3497.53		20381.9	505.829	21016.6	35.7377	21524.4	137.674		32759.9	223370		32753.9	225427
	4.3647	1.7984	0.6024	0.6255																															22138	3283.11		20382.2	638.957	21016.9	0	21524.7	54.136		32760.3	239165		32754.4	212360
	4.373	1.7978	0.6148	0.5724																															22138.2	3123.87		20382.5	765.673	21017.2	0	21525	0		32760.7	254660		32754.9	200929
	4.3814	1.8023	0.6051	0.604																															22138.5	2915.15		20382.8	891.586	21017.5	0	21525.3	0		32761.1	271556		32755.4	190647
	4.3897	1.8091	0.5697	0.6102																															22138.8	2622.26		20383.1	961.601	21017.8	0	21525.6	0		32761.5	287537		32755.9	179802
	4.398	1.8156	0.598	0.5562																															22139	2208.67		20383.4	988.914	21018.1	0	21525.9	0		32762	301275		32756.3	174202
	4.4064	1.8062	0.5957	0.5644																															22139.3	1830.23		20383.8	922.814	21018.4	0	21526.2	0		32762.4	310260		32756.8	179490
	4.4147	1.8246	0.6064	0.58																															22139.6	1504.23		20384.1	805.144	21018.8	0	21526.6	0		32762.8	313717		32757.3	192256
	4.423	1.8281	0.6459	0.5957																															22139.8	1248.77		20384.4	660.775	21019.1	0	21526.9	103.155		32763.2	322273		32757.8	210919
	4.4314	1.8259	0.6647	0.598																															22140.1	1049.66		20384.7	518.041	21531.6	0	21527.2	190.169		32763.7	341847		32758.3	229423
	4.4397	1.8376	0.6204	0.5946																															22140.4	850.384		20385	430.141	21531.9	0	21527.5	586.968		32764.1	364149		32758.8	244737
	4.448	1.8323	0.6357	0.6237																															22140.6	581.585		20385.3	368.712	21532.2	0	21527.8	678.427		32764.5	386366		32759.2	261737
	4.4564	1.8238	0.5981	0.6382																															22140.9	456.655		20385.6	274.525	21532.5	0	21528.1	730.66		32764.9	414084		32759.7	284203
	4.4647	1.8349	0.607	0.6277																															22141.2	330.063		20385.9	211.326	21532.8	0	21528.4	780.672		32765.3	440943		32760.2	306048
	4.473	1.8194	0.6227	0.6443																															22141.4	223.397		20386.2	169.803	21533.1	0	21528.8	802.268		32765.8	473246		32760.7	329179
	4.4814	1.823	0.598	0.6504																															22141.7	202.818		20386.6	188.579	21533.4	0	21529.1	790.462		32766.2	523774		32761.2	353219
	4.4897	1.8276	0.5977	0.5984																															22142	903.774		20386.9	246.749	21533.8	0	21529.4	778.656		32766.6	589802		32761.7	377689
	4.498	1.8247	0.5791	0.633																															22142.2	2236.96		20387.2	368.689	21534.1	0	21529.7	704.331		32767	657700		32762.2	401270
	4.5064	1.8302	0.565	0.6343																															22142.5	3657.8		20387.5	447.16	21534.4	0	21530	628.412		32767.5	707470		32762.6	429468
	4.5147	1.8274	0.5819	0.5967																															22142.8	4733.46		20387.8	510.781	21534.7	0	21530.3	543.504		32767.9	735221		32763.1	457106
	4.523	1.8363	0.6459	0.577																															22143	5136.95		20388.1	542.342	21535	0	21530.6	446.06		32768.3	739041		32763.6	485378
	4.5314	1.8256	0.6122	0.5697																															22143.3	4727.19		20388.4	558.667	21535.3	0	21530.9	349.357		32768.7	740027		32764.1	506918
	4.5397	1.8299	0.6206	0.6026																															22143.6	3624.64		20388.8	562.857	21535.6	0	21531.2	247.887		32769.1	742877		32764.6	531536
	4.548	1.827	0.6055	0.5875																															22143.8	2197.79		20389.1	548.378	21535.9	0	21531.6	146.279		32769.6	755798		32765.1	576014
	4.5564	1.8227	0.6098	0.6138																															22144.1	847.925		20389.4	501.356	21536.2	0	21531.9	61.8783		32770	788362		32765.5	634304
	4.5647	1.8325	0.6041	0.6261																															22144.4	244.645		20389.7	433.088	21536.6	0	21532.2	0		32770.4	832088		32766	699926
	4.573	1.8493	0.5642	0.6153																															22144.6	152.914		20390	339.917	21536.9	0	21532.5	0		32770.8	879478		32766.5	761945
	4.5814	1.8451	0.5792	0.624																															22144.9	115.548		20390.3	347.711	21537.2	0	21532.8	0		32771.2	914427		32767	832365
	4.5897	1.8492	0.5784	0.6227																															22145.2	84.7479		20390.6	421.208	21537.5	0	21533.1	0		32771.7	928680		32767.5	908315
	4.598	1.846	0.5676	0.6244																															22145.4	127.148		20390.9	561.508	21537.8	0	21533.4	0		32772.1	926087		32768	990811
	4.6064	1.8523	0.5863	0.6046																															22145.7	318.449		20391.2	716.835	21538.1	0	21533.8	0		32772.5	925629		32768.5	1056470
	4.6147	1.8539	0.5623	0.6279																															22146	397.965		20391.6	892.651	21538.4	0	21534.1	46.768		32772.9	930977		32768.9	1093540
	4.623	1.8643	0.5653	0.6689																															22146.2	380.384		20391.9	1093.43	21538.8	0	21534.4	127.535		32773.4	938347		32769.4	1089820
	4.6314	1.8589	0.5639	0.6191																															22146.5	341.047		20392.2	1278.33	21539.1	0	21534.7	208.716		32773.8	950946		32769.9	1068560
	4.6397	1.8659	0.5579	0.647																															22146.8	397.842		20392.5	1437.01	21539.4	0	21535	290.143		32774.2	964998		32770.4	1065480
	4.648	1.8449	0.5522	0.6291																															22147	474.698		20392.8	1564.14	21539.7	0	21535.3	368.687		32774.6	970022		32770.9	1099760
	4.6564	1.8476	0.5818	0.6843																															22147.3	514.739		20393.1	1652.57	21540	0	21535.6	428.232		32775	963589		32771.4	1161490
	4.6647	1.8442	0.5989	0.6459																															22147.5	538.395		20393.4	1658.28	21540.3	0	21535.9	505.968		32775.5	957398		32771.8	1228540
	4.673	1.8568	0.5634	0.666																															22147.8	553.218		20393.8	1509.79	21540.6	55.7949	21536.2	554.284		32775.9	950193		32772.3	1273510
	4.6814	1.8581	0.578	0.6613																															22148.1	583.816		20394.1	1271.91	21540.9	110.372	21536.6	588.335		32776.3	940936		32772.8	1298300
	4.6897	1.8458	0.5865	0.6364																															22148.3	602.312		20394.4	942.926	21541.2	164.331	21536.9	598.305		32776.7	925774		32773.3	1314000
	4.698	1.8511	0.5706	0.6583																															22148.6	582.552		20394.7	625.923	21541.6	207.121	21537.2	584.946		32777.2	908514		32773.8	1310750
	4.7064	1.8535	0.5901	0.6332																															22148.9	523.719		20395	316.744	21541.9	241.222	21537.5	558.115		32777.6	889879		32774.3	1280710
	4.7147	1.8602	0.5916	0.6206																															22149.1	394.32		20395.3	9.5962	21542.2	265.364	21537.8	502.424		32778	867137		32774.8	1256090
	4.723	1.8496	0.6038	0.5991																															22149.4	187.303		20395.6	0	21542.5	267.596	21538.1	440.122		32778.4	849772		32775.2	1261150
	4.7314	1.8431	0.6221	0.5866																															22149.7	72.0355		20395.9	0	21542.8	267.605	21538.4	360.768		32778.8	844542		32775.7	1296230
	4.7397	1.8539	0.6193	0.5894																															22149.9	18.36		20396.2	0	21543.1	234.261	21538.8	277.768		32779.3	844837		32776.2	1330970
	4.748	1.8562	0.5721	0.6242																															22150.2	9.6591		20396.6	0	21543.4	200.918	21539.1	97.8895		32779.7	841354		32776.7	1333690
	4.7564	1.8633	0.5461	0.654																															22150.5	12.7421		20396.9	0	21543.8	152.432	21539.4	24.6555		32780.1	839481		32777.2	1295990
	4.7647	1.88	0.5726	0.6508																															22150.7	99.8765		20397.2	0	21544.1	100.453	21539.7	0		32780.5	832802		32777.7	1228800
	4.773	1.8788	0.5956	0.6713																															22151	95.2929		20397.5	0	21544.4	43.8536	21540	0		32781	816855		32778.1	1161860
	4.7814	1.8638	0.5864	0.6775																															22151.3	80.3429		20397.8	0	21544.7	0	21540.3	0		32781.4	787743		32778.6	1110390
	4.7897	1.8724	0.5834	0.6331																															22151.5	71.878		20398.1	0	21545	0	21540.6	0		32781.8	751213		32779.1	1066330
	4.798	1.8681	0.5827	0.6202																															22151.8	66.3879		20398.4	0	21545.3	0	21540.9	0		32782.2	708105		32779.6	1032990
	4.8064	1.8639	0.5865	0.6248																															22152.1	61.2226		20398.8	0	21545.6	0	21541.2	0		32782.6	667558		32780.1	1001890
	4.8147	1.8815	0.5746	0.6101																															22152.3	54.4209		20399.1	0	21545.9	0	21541.6	0		32783.1	623690		32780.6	967332
	4.823	1.8801	0.5578	0.5819																															22152.6	56.1953		20399.4	0	21546.2	0	21541.9	0		32783.5	578975		32781	922505
	4.8314	1.8762	0.5573	0.6015																															22152.9	53.42		20399.7	0	21546.6	0	21542.2	0		32783.9	549117		32781.5	883871
	4.8397	1.8777	0.531	0.6529																															22153.1	67.3824		20400	0	21546.9	0	21542.5	0		32784.3	534697		32782	848783
	4.848	1.8672	0.5319	0.6499																															22153.4	104.117		21539.1	0	21547.2	0	21542.8	19.354		32784.8	523707		32782.5	815555
	4.8564	1.8693	0.5224	0.6613																															22153.7	184.807		21539.4	0	21547.5	70.9123	21543.1	40.162		32785.2	510302		32783	770747
	4.8647	1.8902	0.5265	0.645																															22153.9	272.785		21539.7	0	21547.8	214.128	21543.4	55.1078		32785.6	496039		32783.5	722503
	4.873	1.8818	0.5601	0.6736																															22154.2	365.153		21540	0	21548.1	323.574	21543.8	66.7554		32786	484088		32784	675521
	4.8814	1.8857	0.554	0.6959																															22154.5	539.299		21540.3	0	21548.4	344.31	21544.1	68.8043		32786.4	469182		32784.4	640890
	4.8897	1.8702	0.5282	0.668																															22154.7	729.118		21540.6	0	21548.8	333.077	21544.4	56.853		32786.9	450032		32784.9	623215
	4.898	1.8748	0.5414	0.6595																															22155	919.972		21540.9	0	21549.1	479.538	21544.7	34.9185		32787.3	427587		32785.4	621459
	4.9064	1.884	0.551	0.6551																															22155.2	1075.12		21541.2	0	21549.4	715.944	21545	8.2236		32787.7	411530		32785.9	616820
	4.9147	1.8876	0.5412	0.6525																															22155.5	1170.06		21541.6	0	21549.7	1009.32	21545.3	0		32788.1	401534		32786.4	609457
	4.923	1.885	0.5776	0.6959																															22155.8	1181.35		21541.9	0	21550	1107.5	21545.6	0		32788.5	395126		32786.9	596604
	4.9314	1.887	0.5796	0.6928																															22156	1167.73		21542.2	0	21550.3	929.291	21545.9	0		32789	390124		32787.3	582358
	4.9397	1.8819	0.5397	0.6844																															22156.3	1130.83		21542.5	0	21550.6	568.962	21546.2	830.189		32789.4	386599		32787.8	566154
	4.948	1.8901	0.5298	0.6788																															22156.6	1121.94		21542.8	0	21550.9	224.003	21546.6	2427.59		32789.8	382796		32788.3	547119
	4.9564	1.8868	0.5713	0.7149																															22156.8	1094.18		21543.1	0	21551.2	14.1047	21546.9	3676.96		32790.2	371761		32788.8	529276
	4.9647	1.9024	0.5643	0.6415																															22157.1	1192.58		21543.4	5.5844	21551.6	0	21547.2	3986.4		32790.7	355066		32789.3	505305
	4.973	1.8927	0.5613	0.621																															22157.4	1297.37		21543.8	33.2533	21551.9	0	21547.5	3233.45		32791.1	333257		32789.8	468052
	4.9814	1.9026	0.54	0.6639																															22157.6	1379.99		21544.1	60.9945	21552.2	0	21547.8	1767.23		32791.5	305911		32790.2	426371
	4.9897	1.9023	0.5355	0.6775																															22157.9	1347.66		21544.4	98.2173	21552.5	0	21548.1	387.681		32791.9	280530		32790.7	389924
	4.998	1.9083	0.5552	0.6577																															22158.2	1244.14		21544.7	145.66	21552.8	0	21548.4	0		32792.3	259737		32791.2	365244
	5.0064	1.907	0.5635	0.6493																															22158.4	1154.55		21545	193.104	21553.1	73.3735	21548.8	205.383		32792.8	246130		32791.7	359104
	5.0147	1.9131	0.5309	0.6657																															22158.7	1149.93		21545.3	260.857	21553.4	150.151	21549.1	235.063		32793.2	243854		32792.2	367418
	5.023	1.9162	0.5329	0.653																															22159	1142.36		21545.6	328.998	21553.8	180.353	21549.4	100.676		32793.6	251813		32792.7	373466
	5.0314	1.9114	0.5443	0.6427																															22159.2	1070.51		21545.9	395.263	21554.1	0	21549.7	242.087		32794	262584		32793.2	366814
	5.0397	1.9141	0.5507	0.6818																															22159.5	918.092		21546.2	459.506	21554.4	23.1132	21550	211.536		32794.5	268811		32793.6	355533
	5.048	1.9243	0.5596	0.6618																															22159.8	721.014		21546.6	523.749	21554.7	124.05	21550.3	220.936		32794.9	266362		32794.1	348036
	5.0564	1.9067	0.5592	0.6949																															22160	492.54		21546.9	561.787	21555	499.039	21550.6	1100.52		32795.3	259015		32794.6	346458
	5.0647	1.9095	0.5746	0.6846																															22160.3	284.601		21547.2	599.325	21555.3	1356.83	21550.9	2608.18		32795.7	251411		32795.1	338040
	5.073	1.9139	0.5773	0.6823																															22160.6	109.558		21547.5	622.443	21555.6	2254.2	21551.2	4018.41		32796.1	240069		32795.6	314035
	5.0814	1.9161	0.5475	0.6869																															22160.8	91.3823		21547.8	630.02	21555.9	2874.22	21551.6	4571.58		32796.6	225540		32796.1	276496
	5.0897	1.9247	0.5434	0.688																															22161.1	82.5892		21548.1	637.596	21556.2	2912.72	21551.9	3926.76		32797	208664		32796.5	246636
	5.098	1.9201	0.5535	0.6734																															22161.4	84.8601		21548.4	630.004	21556.6	2305.73	21552.2	2538.61		32797.4	190810		32797	239771
	5.1064	1.9224	0.597	0.6765																															22161.6	94.5563		21548.8	622.121	21556.9	1392.45	21552.5	1051.38		32797.8	177025		32797.5	246746
	5.1147	1.9331	0.582	0.6832																															22161.9	106.748		21549.1	605.799	21557.2	639.723	21552.8	285.522		32798.2	168262		32798	255867
	5.123	1.9252	0.5973	0.6507																															22162.2	139.097		21549.4	580.38	21557.5	419.654	21553.1	409.302		32798.7	167322		32798.5	256167
	5.1314	1.9224	0.5871	0.6914																															22162.4	167.481		21549.7	554.96	21557.8	495.968	21553.4	730.483		32799.1	172069		32799	251986
	5.1397	1.9196	0.5905	0.6798																															22162.7	209.117		21550	525.361	21558.1	849.569	21553.8	997.25		32799.5	174387		32799.5	249400
	5.148	1.9234	0.5496	0.6915																															22163	240.676		21550.3	495.683	21558.4	1129.51	21554.1	1129.48		32799.9	173206		32799.9	244993
	5.1564	1.9321	0.5735	0.6884																															22163.2	266.213		21550.6	467.997	21558.8	1219	21554.4	966.367		32800.4	172266		32800.4	235569
	5.1647	1.936	0.5429	0.6539																															22163.5	282.777		21550.9	442.46	21559.1	1255.35	21554.7	853.44		32800.8	177133		32800.9	220870
	5.173	1.9209	0.5295	0.6889																															22163.8	285.611		21551.2	416.923	21559.4	1410.27	21555	1129.28		32801.2	185203		32801.4	205691
	5.1814	1.9194	0.5232	0.6819																															22164	281.805		21551.6	387.145	21559.7	1530.6	21555.3	1843.31		32801.6	192488		32801.9	191573
	5.1897	1.9321	0.5418	0.6464																															22164.3	267.678		21551.9	357.286	21560	1260.8	21555.6	2576.04		32802	193126		32802.4	184590
	5.198	1.9395	0.5205	0.6603																															22164.5	260.309		21552.2	317.387	21560.3	1257.67	21555.9	3276		32802.5	193270		32802.8	188308
	5.2064	1.9414	0.5661	0.6695																															22164.8	244.619		21552.5	266.666	21560.6	1133.41	21556.2	3619.83		32802.9	193142		32803.3	200897
	5.2147	1.9329	0.5743	0.6727																															22165.1	229.29		21552.8	215.944	21560.9	1088.82	21556.6	3266.1		32803.3	192408		32803.8	214367
	5.223	1.9282	0.5516	0.6904																															22165.3	211.778		21553.1	180.807	21561.2	1304.93	21556.9	2507.39		32803.7	190689		32804.3	231152
	5.2314	1.9126	0.544	0.6812																															22165.6	187.777		21553.4	145.968	21561.6	1761.47	21557.2	1685.06		32804.2	191086		32804.8	244023
	5.2397	1.9156	0.5171	0.6711																															22165.9	168.866		21553.8	122.962	21561.9	0	21557.5	870.913		32804.6	190925		32805.3	249519
	5.248	1.9156	0.5276	0.6755																															22166.1	144.893		21554.1	112.711	21562.2	25.1558	21557.8	366.708		32805	186116		32805.8	251509
	5.2564	1.9201	0.5461	0.6866																															22166.4	124.656		21554.4	102.46	21562.5	611.829	21558.1	683.409		32805.4	178948		32806.2	248833
	5.2647	1.9311	0.5313	0.6907																															22166.7	105.518		21554.7	95.749	21562.8	517.294	21558.4	957.656		32805.8	169654		32806.7	242378
	5.273	1.9409	0.5287	0.7069																															22166.9	88.5491		21555	89.1059	21563.1	103.465	21558.8	1040.96		32806.3	164878		32807.2	242697
	5.2814	1.9349	0.551	0.7072																															22167.2	74.7394		21555.3	92.9219	21563.4	126.536	21559.1	773.189		32806.7	165400		32807.7	248925
	5.2897	1.9341	0.5376	0.7037																															22167.5	63.0435		21555.6	108.012	21563.8	1028.13	21559.4	658.187		32807.1	173942		32808.2	265460
	5.298	1.9303	0.535	0.673																															22167.7	50.7525		21555.9	123.102	21564.1	2057.9	21559.7	135.94		32807.5	184259		32808.7	286543
	5.3064	1.9271	0.5267	0.7006																															22168	56.2673		21556.2	123.424	21564.4	2524.88	21560	0		32808	193562		32809.1	311487
	5.3147	1.9411	0.5194	0.6945																															22168.3	60.8001		21556.6	123.463	21564.7	2332.73	21560.3	0		32808.4	201174		32809.6	332800
	5.323	1.9581	0.5288	0.6877																															22168.5	76.4986		21556.9	110.563	21565	1960.4	21560.6	0		32808.8	207174		32810.1	340437
	5.3314	1.9385	0.5629	0.7068																															22168.8	94.6021		21557.2	83.7161	21565.3	1515.61	21560.9	819.505		32809.2	212042		32810.6	335843
	5.3397	1.9502	0.5328	0.7031																															22169.1	119.113		21557.5	56.869	21565.6	1209.05	21561.2	2621.62		32809.6	212889		32811.1	332160
	5.348	1.9436	0.5211	0.6901																															22169.3	141.327		21557.8	45.5757	21565.9	1124.92	21561.6	3864.65		32810.1	215658		32811.6	330432
	5.3564	1.9398	0.5258	0.6594																															22169.6	156.96		21558.1	34.5797	21566.2	0	21561.9	3445.68		32810.5	218279		32812	334266
	5.3647	1.9438	0.5432	0.6988																															22169.9	167.761		21558.4	38.1003	21566.6	0	21562.2	237.675		32810.9	217756		32812.5	341895
	5.373	1.9425	0.5059	0.6893																															22170.1	168.499		21558.8	57.269	21566.9	938.874	21562.5	912.784		32811.3	216345		32813	349561
	5.3814	1.9493	0.5345	0.6791																															22170.4	160.714		21559.1	76.4376	21567.2	2138.17	21562.8	1337.5		32811.8	211123		32813.5	350712
	5.3897	1.9412	0.5135	0.6664																															22170.7	142.677		21559.4	110.49	21567.5	2898.73	21563.1	1719.64		32812.2	207509		32814	348341
	5.398	1.9428	0.5177	0.6645																															22170.9	117.14		21559.7	144.828	21567.8	3159.18	21563.4	1898.85		32812.6	205218		32814.5	344821
	5.4064	1.9394	0.52	0.6813																															22171.2	89.4446		21560	184.219	21568.1	2836.23	21563.8	1853.13		32813	208308		32815	340413
	5.4147	1.957	0.5298	0.7077																															22171.5	61.6352		21560.3	0	21568.4	1635.13	21564.1	908.136		32813.4	216383		32815.4	334589
	5.423	1.9512	0.537	0.6824																															22171.7	36.8661		21560.6	0	21568.8	0	21564.4	60.8686		32813.9	230422		32815.9	329787
	5.4314	1.9476	0.5371	0.6896																															22172	16.1849		21560.9	57.4769	21569.1	0	21564.7	0		32814.3	247018		32816.4	325044
	5.4397	1.9514	0.5292	0.7091																															22172.2	1.7792		21561.2	173.905	21569.4	0	21565	0		32814.7	267370		32816.9	322092
	5.448	1.9542	0.52	0.686																															22172.5	0		21561.6	0	21569.7	0	21565.3	366.326		32815.1	287161		32817.4	326456
	5.4564	1.954	0.551	0.68																															22172.8	0		21561.9	0	21570	0	21565.6	1148.29		32815.5	305171		32817.9	332976
	5.4647	1.9569	0.5224	0.6991																															22173	0		21562.2	0	21570.3	0	21565.9	2087.84		32816	318176		32818.3	338262
	5.473	1.9487	0.5575	0.7518																															22173.3	0		21562.5	0	21570.6	0	21566.2	3371.13		32816.4	322350		32818.8	342995
	5.4814	1.9566	0.5434	0.7111																															22173.6	0		21562.8	0	21570.9	1467.02	21566.6	4297.58		32816.8	321405		32819.3	344655
	5.4897	1.9674	0.539	0.7319																															22173.8	0		21563.1	0	21571.2	2674.61	21566.9	4654.24		32817.2	313492		32819.8	339552
	5.498	1.9671	0.532	0.6869																															22174.1	10.8035		21563.4	0	21571.6	3509.69	21567.2	4888.55		32817.7	303811		32820.3	329448
	5.5064	1.9682	0.5286	0.6664																															22174.4	18.8817		21563.8	0	21571.9	4381.08	21567.5	5159.65		32818.1	290616		32820.8	319788
	5.5147	1.9754	0.5123	0.6807																															22174.6	25.1894		21564.1	0	21572.2	5379.25	21567.8	5888.21		32818.5	277493		32821.2	315728
	5.523	1.9679	0.5376	0.6962																															22174.9	28.1102		21564.4	0	21572.5	5956.79	21568.1	6350.66		32818.9	268100		32821.7	313591
	5.5314	1.9702	0.5347	0.7434																															22175.2	26.8274		21564.7	0	21572.8	5688.52	21568.4	6787.72		32819.3	254745		32822.2	308015
	5.5397	1.9684	0.5334	0.7026																															22175.4	22.3191		21565	0	21573.1	5370.16	21568.8	7874.52		32819.8	238035		32822.7	297315
	5.548	1.9706	0.5135	0.6913																															22175.7	10.2056		21565.3	0	21573.4	6489.78	21569.1	9732.05		32820.2	215121		32823.2	283476
	5.5564	1.9555	0.5095	0.7271																															22176	0		21565.6	0	21573.8	8553.03	21569.4	11698.2		32820.6	194075		32823.7	266211
	5.5647	1.9693	0.5234	0.727																															22176.2	0		21565.9	0	21574.1	10092.4	21569.7	13390		32821	185480		32824.2	246315
	5.573	1.9802	0.5505	0.6707																															22176.5	0		21566.2	0	21574.4	10337.2	21570	14378.8		32821.5	182437		32824.6	225012
	5.5814	1.9743	0.513	0.6603																															22176.8	0		21566.6	0	21574.7	9354.29	21570.3	14451.6		32821.9	183105		32825.1	205043
	5.5897	1.9767	0.4925	0.6721																															22177	0		21566.9	1459.78	21575	8318.12	21570.6	13077.8		32822.3	189484		32825.6	191602
	5.598	1.9793	0.5161	0.7036																															22177.3	0		21567.2	4671.32	21575.3	4994.41	21570.9	10712.8		32822.7	196900		32826.1	183137
	5.6064	1.9806	0.4983	0.7197																															22177.6	0		21567.5	3518.79	21575.6	4133.92	21571.2	7778.97		32823.1	198670		32826.6	183602
	5.6147	1.9803	0.5099	0.683																															22177.8	0		21567.8	5038.92	21575.9	4068.05	21571.6	5035.45		32823.6	195181		32827.1	192558
	5.623	1.9623	0.5324	0.6968																															22178.1	0		21568.1	4954.14	21576.2	5091.3	21571.9	3673.87		32824	184949		32827.5	203458
	5.6314	1.9695	0.5431	0.7197																															22178.4	0		21568.4	3573.88	21576.6	6449.83	21572.2	0		32824.4	170936		32828	206073
	5.6397	1.9681	0.5557	0.7194																															22178.6	0		21568.8	1118.76	21576.9	8810.42	21572.5	455.75		32824.8	157346		32828.5	197513
	5.648	1.9694	0.5662	0.6838																															22178.9	0		21569.1	0	21577.2	12202.5	21572.8	1651.85		32825.2	143331		32829	184918
	5.6564	1.9678	0.5312	0.73																															22179.2	0		21569.4	0	21577.5	16766.6	21573.1	4038.34		32825.7	130898		32829.5	167195
	5.6647	1.9795	0.5308	0.7093																															22179.4	0		21569.7	0	21577.8	18897.9	21573.4	7173.49		32826.1	118494		32830	146064
	5.673	1.9849	0.5022	0.6891																															22179.7	6.4257		21570	0	21578.1	23376.6	21573.8	10340.2		32826.5	106475		32830.5	126918
	5.6814	1.9653	0.5186	0.6859																															22180	16.6073		21570.3	0	21578.4	26264.1	21574.1	13021.9		32826.9	97560.8		32830.9	114173
	5.6897	1.9738	0.5208	0.7198																															22180.2	21.9858		21570.6	0	21578.8	27056.1	21574.4	15068.8		32827.4	94669.9		32831.4	106875
	5.698	1.9739	0.5343	0.7406																															22180.5	24.9189		21570.9	648.261	21579.1	28210.7	21574.7	16224.5		32827.8	96831.6		32831.9	102425
	5.7064	1.9807	0.5311	0.793																															22180.8	23.3372		21571.2	3459	21579.4	28385.3	21575	15888.3		32828.2	98198.6		32832.4	98106.3
	5.7147	1.9888	0.5212	0.7404																															22181	19.1177		21571.6	6841.13	21579.7	27897	21575.3	14302.8		32828.6	99961.7		32832.9	93997.6
	5.723	1.9945	0.5415	0.7142																															22181.3	13.0517		21571.9	9760.78	21580	26783.1	21575.6	12238.9		32829	100327		32833.4	89341.4
	5.7314	1.9865	0.5585	0.7161																															22181.5	4.4519		21572.2	11159.8	21580.3	24790.2	21575.9	10358.9		32829.5	99284.8		32833.8	84926.4
	5.7397	1.9744	0.5447	0.6836																															22181.8	0		21572.5	10262.8	21580.6	22692.2	21576.2	8742.11		32829.9	95420.8		32834.3	82520.2
	5.748	1.9925	0.5034	0.6961																															22182.1	0		21572.8	7820.61	21580.9	22452	21576.6	9791.47		32830.3	90729.2		32834.8	81346
	5.7564	1.9973	0.4936	0.6961																															22182.3	0		21573.1	4704.28	21581.2	25327.2	21576.9	10966.8		32830.7	85319.6		32835.3	79102.3
	5.7647	2.0093	0.5056	0.7321																															22182.6	0		21573.4	2621.99	21581.6	29267.9	21577.2	12972.7		32831.2	82401.2		32835.8	69694.7
	5.773	2.0069	0.5424	0.7152																															22182.9	0.9108		21573.8	1790.68	21581.9	32928.2	21577.5	14086.4		32831.6	84371.3		32836.3	56253.4
	5.7814	2.0081	0.5214	0.7206																															22183.1	3.9749		21574.1	1603.7	21582.2	32703.8	21577.8	17700.7		32832	89477.1		32836.8	47981.6
	5.7897	2.0133	0.5423	0.7391																															22183.4	4.4401		21574.4	3270.64	21582.5	34083.2	21578.1	19065.2		32832.4	98973.7		32837.2	40449.8
	5.798	1.9928	0.5176	0.7245																															22183.7	0		21574.7	7273.63	21582.8	33707.3	21578.4	21037.5		32832.8	109501		32837.7	32859.8
	5.8064	2.0005	0.5046	0.715																															22183.9	0		21575	17738.2	21583.1	31795.1	21578.8	21036.3		32833.3	116976		32838.2	30036.1
	5.8147	1.992	0.5319	0.7468																															22184.2	0		21575.3	27712.1	21583.4	28348.2	21579.1	19070.1		32833.7	118108		32838.7	33645.2
	5.823	1.9915	0.5128	0.7009																															22184.5	0		21575.6	36633.4	21583.8	24329.9	21579.4	15322.6		32834.1	115034		32839.2	46682.3
	5.8314	1.9998	0.5118	0.7356																															22184.7	0		21575.9	44880.9	21584.1	20906.8	21579.7	13973		32834.5	109024		32839.7	62907.4
	5.8397	2.0005	0.5029	0.7201																															22185	0		21576.2	50012.1	21584.4	18217.9	21580	16718.7		32835	100402		32840.1	74157.9
	5.848	1.9931	0.4962	0.7222																															22185.3	0		21576.6	51034.4	21584.7	17438.1	21580.3	21314.7		32835.4	90885.8		32840.6	75720.3
	5.8564	1.9839	0.4883	0.7128																															22185.5	0		21576.9	47214.8	21585	18369.4	21580.6	27457.5		32835.8	83825.8		32841.1	71921.6
	5.8647	1.9947	0.4934	0.7059																																		21577.2	39980.3	21585.3	19494.6	21580.9	33896.6		32836.2	77579.3		32841.6	64956.3
	5.873	1.9955	0.5479	0.6748																																		21577.5	32379	21585.6	22788.3	21581.2	40258.7		32836.6	69689.5		32842.1	57358
	5.8814	2.0064	0.5484	0.7499																																		21577.8	25625.3	21585.9	28256.9	21581.6	42734.9		32837.1	63521.2		32842.6	52329.1
	5.8897	2.0018	0.5155	0.7063																																		21578.1	19744.5	21586.2	35548.4	21581.9	48122.6		32837.5	61962.6		32843	49165.4
	5.898	2.0038	0.5688	0.7111																																		21578.4	12781.5	21586.6	42518.4	21582.2	52709		32837.9	64751		32843.5	47166.2
	5.9064	1.9907	0.5153	0.7438																																		21578.8	12669.9	21586.9	47838.9	21582.5	56275.6		32838.3	65734.9		32844	45507
	5.9147	2.0137	0.4963	0.7362																																		21579.1	14844.4	21587.2	50250.6	21582.8	59222.2		32838.8	64579.9		32844.5	44557.6
	5.923	2.0045	0.4789	0.7191																																		21579.4	19019.2	21587.5	51273.1	21583.1	60765.3		32839.2	60396.8		32845	44988.2
	5.9314	2.0089	0.484	0.7073																																		21579.7	24443.5	21587.8	52187.3	21583.4	61632.1		32839.6	54213.4		32845.5	47947.4
	5.9397	2.0081	0.5112	0.772																																		21580	31303.7	21588.1	53625.3	21583.8	62959.2		32840	47981.9		32846	51092.1
	5.948	2.0064	0.5201	0.7097																																		21580.3	41040.1	21588.4	54415.3	21584.1	67396.5		32840.4	41453		32846.4	51632.5
	5.9564	1.9956	0.492	0.7614																																		21580.6	46893.1	21588.8	55456.3	21584.4	71891.8		32840.9	35738.1		32846.9	48694.8
	5.9647	1.9912	0.5088	0.7336																																		21580.9	53852.4	21589.1	57217.3	21584.7	75772.1		32841.3	33441.9		32847.4	43424.6
	5.973	2.0076	0.5171	0.721																																		21581.2	57787.7	21589.4	61635.2	21585	77313.6		32841.7	33500.7		32847.9	35310.6
	5.9814	2.0134	0.4882	0.7126																																		21581.6	59323	21589.7	65664	21585.3	76450.9		32842.1	33313.1		32848.4	27824.1
	5.9897	2.0043	0.5239	0.7385																																		21581.9	57356.8	21590	67590.5	21585.6	72322.5		32842.5	34064.6		32848.9	18245.8
	5.998	2.01	0.4928	0.7108																																		21582.2	54976.5	21590.3	67664.5	21585.9	66311		32843	33577.2		32849.3	10741.4
	6.0064	2.0076	0.5039	0.7382																																		21582.5	50267.7	21590.6	65165.3	21586.2	61153.4		32843.4	31594.9		32849.8	10560.8
	6.0147	2.0092	0.5126	0.7313																																		21582.8	45750.4	21590.9	61331.2	21586.6	59087.3		32843.8	27517.4		32850.3	13241.7
	6.023	2.012	0.55	0.7363																																		21583.1	43456.7	21591.2	59070.7	21586.9	60724.9		32844.2	23666.7		32850.8	17412.2
	6.0314	2.0133	0.5492	0.7541																																		21583.4	43380.3	21591.6	59379	21587.2	65254.1		32844.7	22397.6		32851.3	23897.1
	6.0397	2.0133	0.5727	0.7033																																		21583.8	44350.9	21591.9	58856.9	21587.5	69186		32845.1	22935.2		32851.8	29090.2
	6.048	2.0022	0.5691	0.693																																		21584.1	44979.4	21592.2	59393	21587.8	71282.4		32845.5	25366		32852.2	29860.5
	6.0564	2.0049	0.5808	0.7354																																		21584.4	45711.7	21592.5	60590.8	21588.1	70772.9		32845.9	27984.3		32852.7	25287.7
	6.0647	2.0184	0.5785	0.752																																		21584.7	46839	21592.8	61786.1	21588.4	68772		32846.3	29774.9		32853.2	17517.4
	6.073	2.0004	0.5378	0.7267																																		21585	47534.5	21593.1	61695.1	21588.8	65372.5		32846.8	28371.1		32853.7	10923.8
	6.0814	2.0135	0.5575	0.7549																																		21585.3	49949.3	21593.4	62652.9	21589.1	63217.4		32847.2	24060.7		32854.2	6346.57
	6.0897	2.0144	0.5119	0.7379																																		21585.6	54360.8	21593.8	63083.3	21589.4	63377.4		32847.6	18480.8		32854.7	3936.02
	6.098	2.0222	0.5213	0.7375																																		21585.9	61028.5	21594.1	69352.1	21589.7	63137.3		32848	12932.7		32855.2	4134.64
	6.1064	2.0254	0.5394	0.7347																																		21586.2	68774.4	21594.4	77072.2	21590	64952.6		32848.5	7609.91		32855.6	8446.28
	6.1147	2.0167	0.549	0.7299																																		21586.6	73926.7	21594.7	84178.6	21590.3	69055.5		32848.9	3570.82		32856.1	11427.3
	6.123	2.0298	0.5624	0.7353																																		21586.9	73609.2	21595	91196.5	21590.6	73454.3		32849.3	2168.09		32856.6	12093.9
	6.1314	2.0433	0.5702	0.764																																		21587.2	70046	21595.3	99091	21590.9	76126.6		32849.7	1059.1		32857.1	10980.8
	6.1397	2.0341	0.574	0.7416																																		21587.5	64572.1	21595.6	106113	21591.2	75244.3		32850.1	701.964		32857.6	9191.92
	6.148	2.0181	0.5327	0.7453																																		21587.8	58189	21595.9	113326	21591.6	71243		32850.6	558.115		32858.1	7043.35
	6.1564	2.0348	0.553	0.7439																																		21588.1	52790.7	21596.2	121422	21591.9	66040.2		32851	1404.53		32858.5	5592.41
	6.1647	2.0275	0.5503	0.7515																																		21588.4	49298.9	21596.6	127721	21592.2	63200.4		32851.4	308.944		32859	5468.21
	6.173	2.0192	0.5581	0.7631																																		21588.8	47191.6	21596.9	130338	21592.5	64314.7		32851.8	0		32859.5	6820.42
	6.1814	2.0234	0.5348	0.7711																																		21589.1	44689.9	21597.2	128390	21592.8	67433.7		32852.2	0		32860	7376.96
	6.1897	2.0269	0.5633	0.7609																																		21589.4	45405.8	21597.5	126043	21593.1	72984.7		32852.7	2282.66		32860.5	7666.61
	6.198	2.0215	0.5466	0.7473																																		21589.7	47978.4	21597.8	126836	21593.4	77208.8		32853.1	3677.21		32861	7657.19
	6.2064	2.0284	0.5238	0.7804																																		21590	51329.4	21598.1	134003	21593.8	81080.6		32853.5	5629.09		32861.5	7925.1
	6.2147	2.0222	0.5352	0.7924																																		21590.3	55717.9	21598.4	146977	21594.1	85819.2		32853.9	7356.01		32861.9	7349.67
	6.223	2.0383	0.545	0.7712																																		21590.6	58374.7	21598.8	155553	21594.4	89594.5		32854.4	8458.5		32862.4	5652.92
	6.2314	2.0267	0.5507	0.7429																																		21590.9	60153.7	21599.1	158682	21594.7	90019.5		32854.8	8682.87		32862.9	3756.29
	6.2397	2.0356	0.5487	0.7147																																		21591.2	61166.4	21599.4	157562	21595	90203.8		32855.2	7697.25		32863.4	2599.12
	6.248	2.0384	0.5603	0.6855																																		21591.6	61527.1	21599.7	154638	21595.3	92834.6		32855.6	6593.09		32863.9	1545.39
	6.2564	2.038	0.531	0.6923																																		21591.9	60731.7	21600	151168	21595.6	100033		32856	4985.39		32864.4	727.739
	6.2647	2.0452	0.5315	0.7557																																		21592.2	58733.9	21600.3	151685	21595.9	110921		32856.5	3130.77		32864.8	0
	6.273	2.0227	0.5519	0.7715																																		21592.5	57521.5	21600.6	160238	21596.2	119599		32856.9	1751.1		32865.3	0
	6.2814	2.0417	0.5261	0.7284																																		21592.8	59125.2	21600.9	175231	21596.6	124200		32857.3	2471.82		33169.5	0
	6.2897	2.0432	0.5504	0.7094																																		21593.1	61812.2	21601.2	195722	21596.9	125642		32857.7	6143.09		33170	0
	6.298	2.0397	0.5622	0.725																																		21593.4	66401.4	21601.6	217422	21597.2	129440		32858.2	8965.45		33170.5	0
	6.3064	2.045	0.5578	0.7213																																		21593.8	73426.8	21601.9	238272	21597.5	135831		32858.6	10438.8		33171	260.248
	6.3147	2.0455	0.5662	0.7702																																		21594.1	83329.3	21602.2	255029	21597.8	147061		32859	10526.4		33171.5	840.584
	6.323	2.0464	0.5614	0.7598																																		21594.4	92865.1	21602.5	265868	21598.1	164164		32859.4	9302.68		33171.9	1489.77
	6.3314	2.0327	0.5199	0.7655																																		21594.7	103184	21602.8	268788	21598.4	184482		32859.8	7558.96		33172.4	1780.92
	6.3397	2.031	0.5524	0.7551																																		21595	111796	21603.1	264243	21598.8	204066		32860.3	5848.46		33172.9	1513.63
	6.348	2.027	0.5425	0.7144																																		21595.3	115480	21603.4	257177	21599.1	222870		32860.7	5350.65		33173.4	800.305
	6.3564	2.0354	0.5272	0.6979																																		21595.6	115708	21603.8	249897	21599.4	237660		32861.1	4621.88		33173.9	153.541
	6.3647	2.0373	0.5365	0.7108																																		21595.9	116844	21604.1	245441	21599.7	252137		32861.5	3295.93		33174.4	0.9284
	6.373	2.0423	0.5584	0.7361																																		21596.2	117152	21604.4	247908	21600	263930		32862	1854.01		33174.8	219.469
	6.3814	2.04	0.5644	0.7329																																		21596.6	120123	21604.7	257320	21600.3	271398		32862.4	2105.16		33175.3	1811.97
	6.3897	2.0313	0.5557	0.7171																																		21596.9	123306	21605	274628	21600.6	276691		32862.8	1313.28		33175.8	4224.57
	6.398	2.0287	0.5657	0.7087																																		21597.2	125999	21605.3	299618	21600.9	280023		32863.2	443.42		33176.3	6419.79
	6.4064	2.0322	0.5415	0.7072																																		21597.5	129019	21605.6	322497	21601.2	282306		32863.6	0		33176.8	6962.65
	6.4147	2.0358	0.5163	0.7083																																		21597.8	132644	21605.9	338571	21601.6	280813		32864.1	0		33177.3	5711.43
	6.423	2.0413	0.521	0.7621																																		21598.1	138644	21606.2	347035	21601.9	274707		32864.5	0		33177.8	3450.52
	6.4314	2.0243	0.5524	0.7528																																		21598.4	145324	21606.6	352992	21602.2	268510		32864.9	0		33178.2	1375.49
	6.4397	2.0395	0.5382	0.7529																																		21598.8	150958	21606.9	357367	21602.5	264712		33195.2	0		33178.7	535.503
	6.448	2.0341	0.5613	0.7497																																		21599.1	156729	21607.2	358301	21602.8	265301		33195.7	0		33179.2	564.314
	6.4564	2.0383	0.5456	0.738																																		21599.4	164366	21607.5	358220	21603.1	273982		33196.1	0		33179.7	1157.68
	6.4647	2.0447	0.5736	0.7428																																		21599.7	176459	21607.8	351624	21603.4	287303		33196.5	0		33180.2	1785.83
	6.473	2.0392	0.5616	0.7231																																		21600	191015	21608.1	339402	21603.8	304547		33196.9	0.7169		33180.7	1830.04
	6.4814	2.0451	0.5478	0.7492																																		21600.3	206225	21608.4	330140	21604.1	331322		33197.3	2.9266		33181.1	1656.81
	6.4897	2.0516	0.5328	0.7325																																		21600.6	222739	21608.8	328986	21604.4	362079		33197.8	4.5297		33181.6	1513.32
	6.498	2.0435	0.5647	0.7531																																		21600.9	238938	21609.1	329754	21604.7	394297		33198.2	0		33182.1	1505.87
	6.5064	2.0476	0.5314	0.7327																																		21601.2	256127	21609.4	332053	21605	424247		33198.6	0		33182.6	1573.6
	6.5147	2.0539	0.5516	0.7388																																		21601.6	275278	21609.7	332282	21605.3	447537		33199	0		33183.1	1306.5
	6.523	2.0407	0.5788	0.7769																																		21601.9	294912	21610	330597	21605.6	461668		33199.5	0		33183.6	764.727
	6.5314	2.0512	0.575	0.7661																																		21602.2	314025	21610.3	326106	21605.9	466863		33199.9	0		33184	359.782
	6.5397	2.0392	0.6132	0.7145																																		21602.5	332051	21610.6	321573	21606.2	467210		33200.3	0		33184.5	294.989
	6.548	2.0555	0.6005	0.7922																																		21602.8	348678	21610.9	317687	21606.6	459997		33200.7	0		33185	163.075
	6.5564	2.0581	0.5608	0.7834																																		21603.1	363217	21611.2	317434	21606.9	444947		33201.1	0		33185.5	63.0962
	6.5647	2.052	0.566	0.7635																																		21603.4	375307	21611.6	321911	21607.2	426061		33201.6	0		33186	213.753
	6.573	2.0579	0.5592	0.7699																																		21603.8	382830	21611.9	330855	21607.5	407748		33202	0		33186.5	357.968
	6.5814	2.0476	0.5532	0.7461																																		21604.1	387213	21612.2	341392	21607.8	393321		33202.4	0		33187	610.151
	6.5897	2.0439	0.5509	0.7288																																		21604.4	386736	21612.5	352575	21608.1	382907		33202.8	11.9678		33187.4	1731.01
	6.598	2.0353	0.5752	0.7344																																		21604.7	385050	21612.8	366576	21608.4	375771		33203.2	0		33187.9	2956.95
	6.6064	2.049	0.5912	0.714																																		21605	386272	21613.1	380397	21608.8	377942		33203.7	0		33188.4	3505.28
	6.6147	2.0357	0.5715	0.7002																																		21605.3	391143	21613.4	391253	21609.1	388441		33204.1	0		33188.9	3090.65
	6.623	2.0505	0.555	0.7709																																		21605.6	397254	21613.8	409564	21609.4	400729		33204.5	0		33189.4	2082.49
	6.6314	2.0582	0.557	0.7566																																		21605.9	404139	21614.1	441036	21609.7	413959		33204.9	0		33189.9	859.838
	6.6397	2.0506	0.5711	0.7634																																		21606.2	411020	21614.4	487413	21610	424958		33205.4	0		33190.3	114.418
	6.648	2.0521	0.5798	0.7721																																		21606.6	414877	21614.7	538655	21610.3	428656		33205.8	0		33190.8	583.872
	6.6564	2.0503	0.5986	0.7779																																		21606.9	418009	21615	582444	21610.6	420456		33206.2	0		33191.3	1681.51
	6.6647	2.0562	0.5893	0.784																																		21607.2	420859	21615.3	619002	21610.9	403013		33206.6	0		33191.8	2669.4
	6.673	2.06	0.5814	0.7525																																		21607.5	420180	21615.6	653392	21611.2	384518		33207	41.1532		33192.3	3350.58
	6.6814	2.0507	0.5608	0.7484																																		21607.8	418764	21615.9	691281	21611.6	373966		33207.5	188.339		33192.8	3633.02
	6.6897	2.0501	0.5061	0.7755																																		21608.1	418112	21616.2	737549	21611.9	376035		33207.9	181.194		33193.2	3342.53
	6.698	2.0463	0.5361	0.7673																																		21608.4	413740	21616.6	796339	21612.2	383001		33208.3	144.711		33193.7	2685.17
	6.7064	2.0315	0.6138	0.7268																																		21608.8	410055	21616.9	873533	21612.5	401721		33208.7	82.5751		33194.2	2139.83
	6.7147	2.0496	0.5803	0.7716																																		21609.1	407969	21617.2	967441	21612.8	433361		33209.2	86.3555		33194.7	1939.15
	6.723	2.04	0.5782	0.7868																																		21609.4	410099	21617.5	1059740	21613.1	464840		33209.6	243.616		33195.2	2080.24
	6.7314	2.0357	0.5908	0.7608																																		21609.7	417797	21617.8	1134270	21613.4	481429		33210	476.147		33195.7	2927.01
	6.7397	2.054	0.5617	0.7227																																		21610	426177	21618.1	1190680	21613.8	483082		33210.4	707.791		33196.2	4141.52
	6.748	2.0496	0.5396	0.7451																																		21610.3	433136	21618.4	1225030	21614.1	475702		33210.8	960.549		33196.6	4562.24
	6.7564	2.0531	0.5637	0.7375																																		21610.6	440193	21618.8	1245100	21614.4	473969		33211.3	1246.54		33197.1	3947.78
	6.7647	2.0617	0.5704	0.7167																																		21610.9	447558	21619.1	1261050	21614.7	484831		33211.7	1431.15		33197.6	2921.98
	6.773	2.0514	0.5747	0.7122																																		21611.2	449709	21619.4	1295870	21615	514238		33212.1	1550.97		33198.1	2559.29
	6.7814	2.0654	0.5635	0.7296																																		21611.6	454191	21619.7	1347900	21615.3	561852		33212.5	1680.96		33198.6	2663.56
	6.7897	2.0532	0.5677	0.7683																																		21611.9	464848	21620	1419530	21615.6	622733		33213	2167.42		33199.1	3090.31
	6.798	2.0547	0.6233	0.7564																																		21612.2	481441	21620.3	1519340	21615.9	691745		33213.4	2681.18		33199.5	3562.08
	6.8064	2.0434	0.6299	0.7655																																		21612.5	497789	21620.6	1634080	21616.2	754606		33213.8	3144.49		33200	3244.7
	6.8147	2.0511	0.6024	0.761																																		21612.8	510782	21620.9	1750410	21616.6	803797		33214.2	3472.51		33200.5	2303
	6.823	2.043	0.5754	0.7358																																		21613.1	526822	21621.2	1859080	21616.9	848071		33214.6	3473.51		33201	1793.62
	6.8314	2.0484	0.568	0.7905																																		21613.4	543843	21621.6	1952890	21617.2	898984		33215.1	3208.97		33201.5	2320.01
	6.8397	2.0428	0.5756	0.7684																																		21613.8	562422	21621.9	2036820	21617.5	959767		33215.5	2788.26		33202	2563.91
	6.848	2.0492	0.599	0.7481																																		21614.1	583378	21622.2	2106320	21617.8	1029020		33215.9	2154.99		33202.5	3143.99
	6.8564	2.047	0.605	0.7981																																		21614.4	605500	21622.5	2159850	21618.1	1100950		33216.3	1528.47		33202.9	3082.1
	6.8647	2.0576	0.6345	0.7744																																		21614.7	630586	21622.8	2200050	21618.4	1171200		33216.8	883.583		33203.4	2269.23
	6.873	2.0645	0.5909	0.7739																																		21615	663819	21623.1	2232690	21618.8	1246410		33217.2	392.825		33203.9	1344.83
	6.8814	2.0566	0.6469	0.7365																																		21615.3	703445	21623.4	2266290	21619.1	1328480		33217.6	270.801		33204.4	863.817
	6.8897	2.07	0.639	0.7014																																		21615.6	755618	21623.8	2294500	21619.4	1421930		33218	344.121		33204.9	623.694
	6.898	2.0817	0.6525	0.7012																																		21615.9	827943	21624.1	2311810	21619.7	1516460		33218.4	533.289		33205.4	729.4
	6.9064	2.0614	0.6139	0.7238																																		21616.2	912913	21624.4	2312280	21620	1596970		33218.9	601.068		33205.8	944.744
	6.9147	2.0584	0.638	0.7779																																		21616.6	1005980	21624.7	2298460	21620.3	1664600		33219.3	555.164		33206.3	1189.58
	6.923	2.0722	0.6095	0.7551																																		21616.9	1108730	21625	2280600	21620.6	1725590		33219.7	437.243		33206.8	288.647
	6.9314	2.0582	0.6114	0.7904																																		21617.2	1218580	21625.3	2255850	21620.9	1782880		33220.1	313.397		33207.3	637.102
	6.9397	2.0577	0.5892	0.7738																																		21617.5	1318420	21625.6	2217110	21621.2	1833460		33220.5	0		33207.8	678.193
	6.948	2.0616	0.5877	0.7742																																		21617.8	1403780	21625.9	2158410	21621.6	1877220		33221	53.6042		33208.3	787.782
	6.9564	2.0603	0.5709	0.7896																																		21618.1	1481230	21626.2	2085710	21621.9	1925090		33221.4	14.9281		33208.8	1320.48
	6.9647	2.0697	0.5981	0.7688																																		21618.4	1553220	21626.6	2009840	21622.2	1973890		33221.8	0		33209.2	2559.51
	6.973	2.0767	0.6042	0.8013																																		21618.8	1628860	21626.9	1940980	21622.5	2022270		33222.2	0		33209.7	2238.44
	6.9814	2.0738	0.6018	0.7786																																		21619.1	1714240	21627.2	1883800	21622.8	2066780		33222.7	0		33210.2	4122.91
	6.9897	2.0771	0.5992	0.7733																																		21619.4	1807410	21627.5	1827600	21623.1	2095030		33223.1	0		33210.7	5025.84
	6.998	2.0847	0.6382	0.7421																																		21619.7	1902880	21627.8	1766650	21623.4	2110590		33223.5	0		33211.2	4080.01
	7.0064	2.0928	0.628	0.7431																																		21620	1992570	21628.1	1701410	21623.8	2118570		33223.9	0		33211.7	4424.81
	7.0147	2.0926	0.6312	0.7235																																		21620.3	2071230	21628.4	1625570	21624.1	2121560		33224.3	0		33212.1	4751.65
	7.023	2.0788	0.6	0.7241																																		21620.6	2130990	21628.8	1539150	21624.4	2123490		33224.8	120.29		33212.6	5863.21
	7.0314	2.0629	0.6319	0.7286																																		21620.9	2182000	21629.1	1461830	21624.7	2126190		33225.2	488.434		33213.1	7879.44
	7.0397	2.0729	0.6272	0.7697																																		21621.2	2242350	21629.4	1404440	21625	2133200		33225.6	873.167		33213.6	10035.7
	7.048	2.0639	0.6322	0.77																																		21621.6	2318080	21629.7	1372870	21625.3	2131200		33226	1598.37		33214.1	10789.5
	7.0564	2.0549	0.6406	0.7613																																		21621.9	2411030	21630	1365030	21625.6	2116550		33226.5	2689.52		33214.6	9967.67
	7.0647	2.0636	0.6496	0.7799																																		21622.2	2510640	21630.3	1370290	21625.9	2092220		33226.9	4110.34		33215	7408.57
	7.073	2.088	0.6496	0.7859																																		21622.5	2592890	21630.6	1375070	21626.2	2055190		33227.3	5546.82		33215.5	3838.9
	7.0814	2.0895	0.6106	0.7439																																		21622.8	2650450	21630.9	1367600	21626.6	2007630		33227.7	6726.99		33216	963.704
	7.0897	2.0794	0.6133	0.7429																																		21623.1	2684350	21631.2	1332980	21626.9	1963470		33228.1	7357.74		33216.5	0
	7.098	2.0814	0.6134	0.7844																																		21623.4	2709330	21631.6	1265980	21627.2	1928230		33228.6	7233.47		33217	0
	7.1064	2.0838	0.6314	0.7958																																		21623.8	2731350	21631.9	1174150	21627.5	1908640		33229	6447.13		33217.5	0
	7.1147	2.081	0.6181	0.772																																		21624.1	2749030	21632.2	1076400	21627.8	1886060		33229.4	5556.14		33218	668.499
	7.123	2.0806	0.6348	0.7835																																		21624.4	2751930	21632.5	987893	21628.1	1851830		33229.8	4151.65		33218.4	2871.12
	7.1314	2.0786	0.6246	0.8165																																		21624.7	2739170	21632.8	927095	21628.4	1809430		33230.2	3007.81		33218.9	4300.05
	7.1397	2.0878	0.5828	0.7714																																		21625	2716500	21633.1	891606	21628.8	1758340		33230.7	2660.23		33219.4	7771.19
	7.148	2.0768	0.6133	0.8313																																		21625.3	2692250	21633.4	869686	21629.1	1698580		33231.1	3384.06		33219.9	9989.18
	7.1564	2.0756	0.6137	0.7987																																		21625.6	2667860	21633.8	855351	21629.4	1632240		33231.5	4841.76		33220.4	10214.9
	7.1647	2.0882	0.6088	0.802																																		21625.9	2641010	21634.1	849730	21629.7	1564820		33231.9	6132.07		33220.9	5862.21
	7.173	2.0742	0.6148	0.7441																																		21626.2	2604660	21634.4	846064	21630	1495490		33232.4	7103.07		33221.3	3870.01
	7.1814	2.086	0.6242	0.7666																																		21626.6	2552630	21634.7	835126	21630.3	1419400		33232.8	7587.6		33221.8	3270.74
	7.1897	2.0919	0.5826	0.6992																																		21626.9	2488640	21635	809677	21630.6	1344170		33233.2	7753.72		33222.3	3210.45
	7.198	2.0952	0.621	0.7141																																		21627.2	2420080	21635.3	770165	21630.9	1276700		33233.6	7661.05		33222.8	2601.16
	7.2064	2.094	0.5998	0.7492																																		21627.5	2347760	21635.6	725650	21631.2	1220070		33234	7228.06		33223.3	4199.71
	7.2147	2.0861	0.6167	0.7438																																		21627.8	2274360	21635.9	677343	21631.6	1175860		33234.5	6910.93		33223.8	4715.88
	7.223	2.0901	0.6098	0.7508																																		21628.1	2205990	21636.2	633308	21631.9	1129670		33234.9	6139.16		33224.2	5693.06
	7.2314	2.0906	0.6015	0.7689																																		21628.4	2148650	21636.6	603417	21632.2	1074260		33235.3	5013.73		33224.7	6422.18
	7.2397	2.0897	0.592	0.7215																																		21628.8	2108190	21636.9	589721	21632.5	1012800		33235.7	4007.12		33225.2	7192.7
	7.248	2.094	0.6116	0.7507																																		21629.1	2082310	21637.2	580667	21632.8	955138		33236.2	2784		33225.7	8952
	7.2564	2.0993	0.5968	0.7577																																		21629.4	2059480	21637.5	567593	21633.1	908727		33236.6	3073.19		33226.2	10975.8
	7.2647	2.0776	0.6281	0.7606																																		21629.7	2027170	21637.8	547639	21633.4	871271		33237	4145.87		33226.7	13564.4
	7.273	2.0901	0.6488	0.7729																																		21630	1972090	21638.1	519233	21633.8	839105		33237.4	7226.17		33227.2	15588.6
	7.2814	2.1013	0.6426	0.7574																																		21630.3	1895980	21638.4	486425	21634.1	807521		33237.8	11136.9		33227.6	17410.6
	7.2897	2.1064	0.6524	0.7722																																		21630.6	1800990	21638.8	454605	21634.4	777086		33238.3	15586.4		33228.1	18310.6
	7.298	2.1033	0.6059	0.7932																																		21630.9	1699720	21639.1	429529	21634.7	751835		33238.7	19723.5		33228.6	16484.6
	7.3064	2.0971	0.5976	0.8084																																		21631.2	1600250	21639.4	414397	21635	726453		33239.1	23567.9		33229.1	14414.6
	7.3147	2.0859	0.6534	0.7493																																		21631.6	1509160	21639.7	406708	21635.3	702152		33239.5	26301		33229.6	11836.8
	7.323	2.1043	0.6864	0.768																																		21631.9	1428360	21640	398043	21635.6	674953		33240	27791.2		33230.1	10482.4
	7.3314	2.1086	0.656	0.781																																		21632.2	1369810	21640.3	388480	21635.9	646831		33240.4	28282.4		33230.5	9555.09
	7.3397	2.113	0.6655	0.7535																																		21632.5	1338260	21640.6	378668	21636.2	615906		33240.8	27624.7		33231	9214.79
	7.348	2.1105	0.6726	0.7454																																		21632.8	1316280	21640.9	365229	21636.6	586752		33241.2	26672.2		33231.5	9757.8
	7.3564	2.1058	0.6749	0.7687																																		21633.1	1289190	21641.2	349710	21636.9	566983		33241.6	25451.1		33232	10164.7
	7.3647	2.1092	0.6693	0.7751																																		21633.4	1250690	21641.6	332223	21637.2	553195		33242.1	25001.7		33232.5	10893.2
	7.373	2.1079	0.6311	0.7633																																		21633.8	1192050	21641.9	321253	21637.5	547098		33242.5	24838.8		33233	12009.4
	7.3814	2.114	0.6357	0.769																																		21634.1	1122370	21642.2	312517	21637.8	541676		33242.9	24077.2		33233.5	12942
	7.3897	2.1123	0.6417	0.7643																																		21634.4	1046110	21642.5	306891	21638.1	530504		33243.3	22078.1		33233.9	14131.6
	7.398	2.1042	0.6348	0.7336																																		21634.7	968669	21642.8	303554	21638.4	519661		33243.8	19064.5		33234.4	15305.3
	7.4064	2.103	0.6343	0.7115																																		21635	896297	21643.1	303871	21638.8	511890		33244.2	15744.2		33234.9	16543.4
	7.4147	2.1033	0.6438	0.7335																																		21635.3	839726	21643.4	305293	21639.1	502513		33244.6	13169.6		33235.4	17023.3
	7.423	2.094	0.6923	0.7945																																		21635.6	797521	21643.8	304393	21639.4	490347		33245	12479.4		33235.9	18648.8
	7.4314	2.0973	0.6705	0.8161																																		21635.9	768547	21644.1	299663	21639.7	470853		33245.4	12295.1		33236.4	20063.8
	7.4397	2.1013	0.6296	0.822																																		21636.2	747590	21644.4	287588	21640	454714		33245.9	12423.2		33236.8	26587.8
	7.448	2.1019	0.6471	0.7662																																		21636.6	730213	21644.7	269814	21640.3	440221		33246.3	12097.5		33237.3	35483.6
	7.4564	2.1219	0.6367	0.771																																		21636.9	714686	21645	248150	21640.6	422626		33246.7	11617.5		33237.8	44923.6
	7.4647	2.1097	0.6148	0.7784																																		21637.2	696238	21645.3	229069	21640.9	403528		33247.1	10521.2		33238.3	51921.9
	7.473	2.1061	0.6552	0.7537																																		21637.5	669864	21645.6	210105	21641.2	386662		33247.5	9630.55		33238.8	54537.5
	7.4814	2.1135	0.6456	0.7672																																		21637.8	637978	21645.9	196629	21641.6	366258		33248	8626.93		33239.3	52171
	7.4897	2.1146	0.6624	0.7712																																		21638.1	614501	21646.2	185589	21641.9	340873		33248.4	7274.8		33239.8	47004.3
	7.498	2.1177	0.6997	0.7324																																		21638.4	593760	21646.6	179398	21642.2	316147		33248.8	6634.61		33240.2	39057.2
	7.5064	2.1111	0.698	0.7495																																		21638.8	576450	21646.9	179882	21642.5	295821		33249.2	7046.03		33240.7	29317.8
	7.5147	2.11	0.682	0.7491																																		21639.1	557921	21647.2	185657	21642.8	277693		33249.7	9802.65		33241.2	19096.1
	7.523	2.1097	0.6565	0.7232																																		21639.4	535660	21647.5	189417	21643.1	262033		33250.1	13970.2		33241.7	11741.2
	7.5314	2.1097	0.6606	0.7138																																		21639.7	502423	21647.8	186780	21643.4	251127		33250.5	18653.8		33242.2	7893.47
	7.5397	2.1094	0.6215	0.7418																																		21640	465540	21648.1	176231	21643.8	245352		33250.9	21766.9		33242.7	6738.61
	7.548	2.1172	0.6416	0.7596																																		21640.3	430867	21648.4	166307	21644.1	249215		33251.3	22822.9		33243.1	7438.98
	7.5564	2.1098	0.6599	0.7699																																		21640.6	400265	21648.8	158692	21644.4	254315		33251.8	22432.3		33243.6	9273.09
	7.5647	2.1215	0.6642	0.7463																																		21640.9	376715	21649.1	153970	21644.7	256694		33252.2	21478.5		33244.1	10891.3
	7.573	2.1242	0.6451	0.7597																																		21641.2	357388	21649.4	159008	21645	257721		33252.6	23206.9		33244.6	14507.6
	7.5814	2.1082	0.628	0.6962																																		21641.6	347275	21649.7	168983	21645.3	257353		33253	26054		33245.1	20931.7
	7.5897	2.1192	0.6354	0.7185																																		21641.9	347154	21650	181246	21645.6	255392		33253.5	31800.5		33245.6	27368.2
	7.598	2.1129	0.6526	0.7415																																		21642.2	341960	21650.3	190086	21645.9	248765		33253.9	39785		33246	32260.7
	7.6064	2.1188	0.6539	0.7209																																		21642.5	331631	21650.6	194187	21646.2	236825		33254.3	46545.8		33246.5	36823.7
	7.6147	2.1047	0.6753	0.7644																																		21642.8	324022	21650.9	191706	21646.6	226891		33254.7	50525.3		33247	44393.6
	7.623	2.098	0.6655	0.7595																																		21643.1	319081	21651.2	184243	21646.9	225378		33255.1	51574.9		33247.5	53338.6
	7.6314	2.1011	0.6605	0.7409																																		21643.4	316687	21651.6	173129	21647.2	226810		33255.6	50968.1		33248	59492.8
	7.6397	2.1005	0.6465	0.769																																		21643.8	318181	21651.9	163453	21647.5	229204		33256	49000.5		33248.5	60242.4
	7.648	2.115	0.6587	0.7621																																		21644.1	316687	21652.2	151255	21647.8	237802		33256.4	44776.8		33249	56071.6
	7.6564	2.127	0.6561	0.757																																		21644.4	305834	21652.5	141120	21648.1	249615		33256.8	39121.3		33249.4	45269.2
	7.6647	2.1079	0.673	0.8087																																		21644.7	293542	21652.8	133431	21648.4	256925		33257.2	34241		33249.9	32516.9
	7.673	2.1192	0.6517	0.79																																		21645	284238	21653.1	132626	21648.8	260604		33257.7	29021.3		33250.4	26166.5
	7.6814	2.1163	0.6729	0.773																																		21645.3	275133	21653.4	140503	21649.1	257936		33258.1	26061.9		33250.9	26684
	7.6897	2.116	0.673	0.7982																																		21645.6	266109	21653.8	153936	21649.4	252489		33258.5	25093.4		33251.4	30492.9
	7.698	2.1217	0.6659	0.8047																																		21645.9	257099	21654.1	168068	21649.7	246171		33258.9	27422.3		33251.9	38236.7
	7.7064	2.1129	0.6618	0.7887																																		21646.2	248546	21654.4	176101	21650	239525		33259.4	30594.3		33252.3	48060
	7.7147	2.1173	0.6575	0.7324																																		21646.6	240953	21654.7	180124	21650.3	232488		33259.8	33552.8		33252.8	56860.9
	7.723	2.1104	0.6698	0.7625																																		21646.9	237092	21655	180278	21650.6	222414		33260.2	35850.2		33253.3	62442
	7.7314	2.1209	0.6918	0.758																																		21647.2	239606	21655.3	178408	21650.9	213065		33260.6	40886.4		33253.8	62703.9
	7.7397	2.1217	0.6646	0.7483																																		21647.5	246222	21655.6	177558	21651.2	201072		33261	44942.5		33254.3	58557.6
	7.748	2.1236	0.6471	0.7718																																		21647.8	254030	21655.9	180865	21651.6	184339		33261.5	48752.9		33254.8	53079.4
	7.7564	2.1323	0.6308	0.7621																																		21648.1	260061	21656.2	185391	21651.9	175153		33261.9	53205.9		33255.2	49076.4
	7.7647	2.133	0.6185	0.749																																		21648.4	264418	21656.6	190463	21652.2	171582		33262.3	56787.7		33255.7	48632.8
	7.773	2.1431	0.7031	0.7859																																		21648.8	267459	21656.9	191976	21652.5	169236		33262.7	59743.5		33256.2	52861.7
	7.7814	2.1335	0.6896	0.7772																																		21649.1	270373	21657.2	189582	21652.8	170550		33263.2	62237.8		33256.7	59506.2
	7.7897	2.1268	0.6889	0.7435																																		21649.4	273064	21657.5	184762	21653.1	171418		33263.6	63388.1		33257.2	66917.8
	7.798	2.1419	0.6751	0.7163																																		21649.7	276919	21657.8	178746	21653.4	170456		33264	63506.5		33257.7	72648.4
	7.8064	2.1383	0.6717	0.7478																																		21650	276527	21658.1	173802	21653.8	164284		33264.4	65315.1		33258.2	74897
	7.8147	2.1354	0.6779	0.7646																																		21650.3	276478	21658.4	170617	21654.1	157984		33264.8	69386		33258.6	75027.2
	7.823	2.1409	0.734	0.7715																																		21650.6	276163	21658.8	166071	21654.4	151978		33265.3	73236.2		33259.1	77962.2
	7.8314	2.1453	0.7197	0.7531																																		21650.9	276709	21659.1	161600	21654.7	147796		33265.7	76891.2		33259.6	81570.2
	7.8397	2.1217	0.716	0.7718																																		21651.2	277607	21659.4	161433	21655	147923		33266.1	79377.7		33260.1	80117.7
	7.848	2.1244	0.6624	0.7604																																		21651.6	278805	21659.7	164669	21655.3	152985		33266.5	81827.6		33260.6	74701.7
	7.8564	2.1162	0.6545	0.7693																																		21651.9	274480	21660	170288	21655.6	158742		33267	86618.5		33261.1	73227.1
	7.8647	2.1313	0.6774	0.7564																																		21652.2	268868	21660.3	179004	21655.9	160674		33267.4	94652.8		33261.5	81506.4
	7.873	2.1425	0.6878	0.7649																																		21652.5	262992	21660.6	188176	21656.2	156613		33267.8	102811		33262	101277
	7.8814	2.1393	0.6741	0.7587																																		21652.8	253458	21660.9	197166	21656.6	148097		33268.2	109076		33262.5	128087
	7.8897	2.1394	0.6624	0.7397																																		21653.1	242270	21661.2	202457	21656.9	140484		33268.6	115280		33263	153358
	7.898	2.1375	0.6844	0.7665																																		21653.4	236183	21661.6	204689	21657.2	138729		33269.1	120719		33263.5	173212
	7.9064	2.1305	0.6621	0.801																																		21653.8	241975	21661.9	209185	21657.5	139790		33269.5	123367		33264	191814
	7.9147	2.1285	0.6801	0.7941																																		21654.1	249635	21662.2	213514	21657.8	141984		33269.9	124071		33264.5	205484
	7.923	2.1277	0.6743	0.7577																																		21654.4	255288	21662.5	217980	21658.1	146879		33270.3	119956		33264.9	217893
	7.9314	2.1332	0.6612	0.73																																		21654.7	254322	21662.8	223978	21658.4	147361		33270.8	117318		33265.4	232898
	7.9397	2.1261	0.6869	0.7445																																		21655	243599	21663.1	227556	21658.8	152636		33271.2	111302		33265.9	252659
	7.948	2.1395	0.6931	0.7512																																		21655.3	221149	21663.4	225075	21659.1	153411		33271.6	106337		33266.4	282978
	7.9564	2.1299	0.6878	0.7501																																		21655.6	195768	21663.8	215536	21659.4	149789		33272	99466.3		33266.9	319048
	7.9647	2.128	0.7049	0.7644																																		21655.9	174517	21664.1	205258	21659.7	148077		33272.4	90439.6		33267.4	350311
	7.973	2.1244	0.7054	0.74																																		21656.2	160897	21664.4	192553	21660	143931		33272.9	84098.6		33267.8	377734
	7.9814	2.1385	0.675	0.7562																																		21656.6	158437	21664.7	180764	21660.3	138935		33273.3	83076.3		33268.3	405173
	7.9897	2.1335	0.6748	0.7943																																		21656.9	168721	21665	171964	21660.6	132060		33273.7	89509.3		33268.8	427185
	7.998	2.1529	0.6976	0.7996																																		21657.2	186717	21665.3	167414	21660.9	126084		33274.1	98263.6		33269.3	440598
	8.0064	2.137	0.6849	0.7988																																		21657.5	203828	21665.6	170153	21661.2	128967		33274.5	108304		33269.8	457462
	8.0147	2.1245	0.6984	0.7772																																		21657.8	212642	21665.9	179401	21661.6	136060		33275	121973		33270.3	483325
	8.023	2.1491	0.6663	0.7634																																		21658.1	216822	21666.2	193202	21661.9	145834		33275.4	136482		33270.8	505814
	8.0314	2.1418	0.6682	0.7603																																		21658.4	219165	21666.6	204758	21662.2	158119		33275.8	144587		33271.2	521163
	8.0397	2.1373	0.6608	0.8166																																		21658.8	217571	21666.9	212059	21662.5	170198		33276.2	142078		33271.7	535381
	8.048	2.1388	0.6722	0.7963																																		21659.1	219246	21667.2	212069	21662.8	176802		33276.7	130768		33272.2	550663
	8.0564	2.1462	0.6863	0.8033																																		21659.4	221698	21667.5	203096	21663.1	177135		33277.1	118009		33272.7	560605
	8.0647	2.154	0.6633	0.7945																																		21659.7	221356	21667.8	187044	21663.4	171800		33277.5	103604		33273.2	570058
	8.073	2.1511	0.7094	0.7668																																		21660	218592	21668.1	168967	21663.8	161878		33277.9	90271.8		33273.7	579622
	8.0814	2.1461	0.7035	0.728																																		21660.3	217541	21668.4	157712	21664.1	148410		33278.3	81041.3		33274.1	587082
	8.0897	2.1522	0.6793	0.7329																																		21660.6	217735	21668.8	152803	21664.4	139103		33278.8	75580.5		33274.6	578782
	8.098	2.1477	0.68	0.7378																																		21660.9	217774	21669.1	151249	21664.7	137071		33279.2	73754		33275.1	558304
	8.1064	2.1308	0.6708	0.744																																		21661.2	216495	21669.4	149151	21665	141288		33279.6	77032		33275.6	540405
	8.1147	2.1359	0.6698	0.73																																		21661.6	213025	21669.7	150951	21665.3	145339		33280	83018.7		33276.1	522741
	8.123	2.1349	0.6638	0.7232																																		21661.9	211594	21670	156712	21665.6	149539		33280.5	88095		33276.6	512265
	8.1314	2.1364	0.6682	0.7345																																		21662.2	215032	21670.3	161117	21665.9	156550		33280.9	89730.4		33277	510498
	8.1397	2.1473	0.673	0.7648																																		21662.5	222889	21670.6	161153	21666.2	158478		33281.3	86645.7		33277.5	508227
	8.148	2.1472	0.7198	0.7843																																		21662.8	228913	21670.9	157394	21666.6	156729		33281.7	79116.5		33278	503759
	8.1564	2.147	0.7019	0.7492																																		21663.1	233695	21671.2	150912	21666.9	152483		33282.1	70440.1		33278.5	504312
	8.1647	2.1457	0.7034	0.7352																																		21663.4	232775	21671.6	143086	21667.2	145407		33282.6	64070.3		33279	512264
	8.173	2.1571	0.6782	0.7484																																		21663.8	225374	21671.9	135450	21667.5	136729		33283	61692.4		33279.5	521541
	8.1814	2.1511	0.6666	0.7414																																		21664.1	211790	21672.2	129286	21667.8	128307		33283.4	61401.2		33280	520716
	8.1897	2.1481	0.6737	0.7364																																		21664.4	197547	21672.5	122705	21668.1	123838		33283.8	63095.4		33280.4	515847
	8.198	2.1652	0.6706	0.7208																																		21664.7	187252	21672.8	114498	21668.4	123201		33284.2	70268		33280.9	501151
	8.2064	2.1462	0.7136	0.7486																																		21665	185180	21673.1	107374	21668.8	123550		33284.7	81091.2		33281.4	468552
	8.2147	2.1397	0.6877	0.7181																																		21665.3	190569	21673.4	100593	21669.1	121999		33285.1	91921.1		33281.9	430136
	8.223	2.1472	0.6854	0.687																																		21665.6	203972	21673.8	95204.3	21669.4	121682		33285.5	101233		33282.4	391693
	8.2314	2.1477	0.7455	0.766																																		21665.9	222348	21674.1	91233.3	21669.7	119812		33285.9	111119		33282.9	353076
	8.2397	2.1575	0.7074	0.738																																		21666.2	238245	21674.4	86168.5	21670	117513		33286.4	118688		33283.3	319531
	8.248	2.1592	0.7234	0.7304																																		21666.6	245539	21674.7	83890.5	21670.3	116645		33286.8	121170		33283.8	298986
	8.2564	2.1556	0.6895	0.7386																																		21666.9	245091	21675	77238.7	21670.6	117230		33287.2	114958		33284.3	289943
	8.2647	2.1499	0.7001	0.7241																																		21667.2	236386	21675.3	77179.8	21670.9	117180		33287.6	103227		33284.8	288029
	8.273	2.1576	0.6948	0.7321																																		21667.5	224520	21675.6	77179.8	21671.2	113881		33288	90284.1		33285.3	288182
	8.2814	2.1568	0.6911	0.7241																																		21667.8	210874	21675.9	76971.9	21671.6	103567		33288.5	76896.6		33285.8	279427
	8.2897	2.1533	0.7057	0.731																																		21668.1	201625	21676.2	75494.5	21671.9	89270.7		33288.9	66501.9		33286.2	263408
	8.298	2.1491	0.6582	0.7409																																		21668.4	197401	21676.6	70703.5	21672.2	77104.6		33289.3	61897.7		33286.7	247845
	8.3064	2.1586	0.678	0.7494																																		21668.8	193843	21676.9	64211.3	21672.5	69323		33289.7	61510		33287.2	234958
	8.3147	2.1565	0.6952	0.7289																																		21669.1	190072	21677.2	61631.6	21672.8	67860.3		33290.2	62357.8		33287.7	225445
	8.323	2.1601	0.7034	0.7789																																		21669.4	187274	21677.5	55348.7	21673.1	70267.7		33290.6	67236.6		33288.2	219072
	8.3314	2.1621	0.6745	0.7933																																		21669.7	185126	21677.8	49892.5	21673.4	71057.6		33291	72530		33288.7	214528
	8.3397	2.1757	0.6969	0.7492																																		21670	182227	21678.1	47329.1	21673.8	70670.3		33291.4	74818.4		33289.2	208755
	8.348	2.1682	0.7057	0.7302																																		21670.3	174663	21678.4	45676.5	21674.1	70097.3		33291.8	71639.2		33289.6	196440
	8.3564	2.1526	0.6978	0.7164																																		21670.6	165471	21678.8	44723.7	21674.4	68434.6		33292.3	62137.6		33290.1	182992
	8.3647	2.1465	0.7007	0.7167																																		21670.9	157457	21679.1	44763.2	21674.7	68459.1		33292.7	50071.3		33290.6	175311
	8.373	2.1496	0.6933	0.7328																																		21671.2	148390	21679.4	47633.3	21675	71492.8		33293.1	39561.6		33291.1	173001
	8.3814	2.144	0.7018	0.7166																																		21671.6	141267	21679.7	49987.9	21675.3	74704.9		33293.5	32243.4		33291.6	170056
	8.3897	2.1512	0.6817	0.6945																																		21671.9	136014	21680	50436.2	21675.6	77448.7		33294	29680.8		33292.1	157562
	8.398	2.1462	0.6933	0.6874																																		21672.2	133020	21680.3	52065.2	21675.9	79168.5		33294.4	32719.9		33292.5	137082
	8.4064	2.1417	0.7465	0.7086																																		21672.5	135218	21680.6	56499	21676.2	78130.4		33294.8	38159.2		33293	118836
	8.4147	2.1348	0.7201	0.734																																		21672.8	139054	21680.9	59261.7	21676.6	73336.7		33295.2	43749.1		33293.5	110683
	8.423	2.1569	0.6932	0.7503																																		21673.1	143837	21681.2	58867.5	21676.9	66032.9		33295.6	47429.7		33294	113288
	8.4314	2.1518	0.7152	0.7586																																		21673.4	148029	21681.6	58459.7	21677.2	57524.8		33296.1	47546.2		33294.5	121558
	8.4397	2.1512	0.7117	0.7075																																		21673.8	151635	21681.9	56716.2	21677.5	42880		33296.5	44330.3		33295	126421
	8.448	2.1462	0.7026	0.7124																																		21674.1	152265	21682.2	52835.2	21677.8	35968.7		33296.9	39947.1		33295.5	135639
	8.4564	2.1415	0.6934	0.6688																																		21674.4	147184	21682.5	49625.9	21678.1	32097.6		33297.3	36781		33295.9	149475
	8.4647	2.1359	0.6913	0.6871																																		21674.7	138857	21682.8	47984.8	21678.4	31726.7		33297.8	36676		33296.4	161718
	8.473	2.1357	0.6975	0.6823																																		21675	129361	21683.1	46687.3	21678.8	32949.7		33298.2	38594.3		33296.9	172908
	8.4814	2.132	0.6857	0.6812																																		21675.3	122209	21683.4	44433.8	21679.1	36603.9		33298.6	40572.6		33297.4	179348
	8.4897	2.1467	0.6882	0.7171																																		21675.6	117897	21683.8	40638	21679.4	41659.8		33299	42911.9		33297.9	177405
	8.498	2.1539	0.7017	0.6693																																		21675.9	118282	21684.1	34411.3	21679.7	44509.7		33299.4	44571.3		33298.4	166954
	8.5064	2.1557	0.7103	0.6875																																		21676.2	122156	21684.4	29786.9	21680	45605.7		33299.9	44871.7		33298.8	150612
	8.5147	2.1517	0.7115	0.7027																																		21676.6	126894	21684.7	25983.9	21680.3	42934		33300.3	43877.2		33299.3	132323
	8.523	2.167	0.7135	0.6924																																		21676.9	127311	21685	24184.3	21680.6	41662.6		33300.7	40417.7		33299.8	111420
	8.5314	2.1717	0.6959	0.7082																																		21677.2	122515	21685.3	24475	21680.9	41715.1		33301.1	35734.4		33300.3	100456
	8.5397	2.1725	0.6755	0.7002																																		21677.5	116513	21685.6	27800.6	21681.2	44316.7		33301.5	31077.9		33300.8	98291.5
	8.548	2.1759	0.6802	0.686																																		21677.8	112985	21685.9	31144.9	21681.6	46197.9		33302	27481.6		33301.3	100694
	8.5564	2.171	0.7046	0.6775																																		21678.1	110387	21686.2	33395.2	21681.9	46753.4		33302.4	25201.9		33301.8	107361
	8.5647	2.165	0.6873	0.7121																																		21678.4	107323	21686.6	33595.1	21682.2	45510.2		33302.8	26243.6		33302.2	115011
	8.573	2.1784	0.6934	0.7042																																		21678.8	102872	21686.9	30969.9	21682.5	42469.1		33303.2	31903.2		33302.7	124471
	8.5814	2.1865	0.7297	0.6753																																		21679.1	100520	21687.2	27650.3	21682.8	38841.2		33303.7	37208.2		33303.2	131435
	8.5897	2.1665	0.7184	0.6638																																		21679.4	101169	21687.5	25012.1	21683.1	35725.4		33304.1	41058.4		33303.7	132084
	8.598	2.1635	0.7163	0.6581																																		21679.7	101005	21687.8	23412.6	21683.4	34806.9		33304.5	41743.3		33304.2	128030
	8.6064	2.1562	0.7127	0.6689																																		21680	99131	21688.1	22150	21683.8	36176.7		33304.9	40469.4		33304.7	121194
	8.6147	2.1614	0.7165	0.7142																																		21680.3	102043	21688.4	21390.6	21684.1	37901.8		33305.3	37551.7		33305.1	117784
	8.623	2.1534	0.7295	0.7097																																		21680.6	95402.6	21688.8	20139.8	21684.4	41579.5		33305.8	33102.2		33305.6	115825
	8.6314	2.1682	0.6938	0.7061																																		21680.9	92292.2	21689.1	17520.6	21684.7	47288.6		33306.2	29458.1		33306.1	115288
	8.6397	2.1632	0.7279	0.7034																																		21681.2	85471.5	21689.4	14655.1	21685	52381.8		33306.6	27478.5		33306.6	118475
	8.648	2.1622	0.739	0.6863																																		21681.6	78127.2	21689.7	12948.6	21685.3	52498.1		33307	28282.2		33307.1	120672
	8.6564	2.1592	0.7163	0.6988																																		21681.9	71661	21690	12316.3	21685.6	46165.1		33307.5	27166.7		33307.6	124545
	8.6647	2.1592	0.7174	0.6873																																		21682.2	66276.1	21690.3	13327.2	21685.9	35719.1		33307.9	24098.8		33308	125880
	8.673	2.1636	0.7074	0.6863																																		21682.5	61968.1	21690.6	14337	21686.2	24987.8		33308.3	20167.2		33308.5	121682
	8.6814	2.1639	0.7288	0.682																																		21682.8	58829.5	21690.9	15087.8	21686.6	17466.5		33308.7	17590.1		33309	115168
	8.6897	2.1609	0.7267	0.6578																																		21683.1	56098.2	21691.2	15732	21686.9	14096.1		33309.1	20412.2		33309.5	110631
	8.698	2.1711	0.7107	0.6614																																		21683.4	54142.9	21691.6	16474.7	21687.2	13226.3		33309.6	25813.4		33310	110338
	8.7064	2.1683	0.71	0.6797																																		21683.8	53296.9	21691.9	18308.4	21687.5	12972.3		33310	32556.6		33310.5	115943
	8.7147	2.1524	0.7398	0.654																																		21684.1	54173.1	21692.2	19335.8	21687.8	11583.3		33310.4	39756.4		33311	125772
	8.723	2.1644	0.7313	0.6368																																		21684.4	55356.6	21692.5	19517.7	21688.1	9832.09		33310.8	45181.6		33311.4	134663
	8.7314	2.1609	0.7142	0.6663																																		21684.7	53932.6	21692.8	18218.3	21688.4	6432.94		33311.2	49828.5		33311.9	140689
	8.7397	2.1635	0.7023	0.6591																																		21685	52088.3	21693.1	15129.8	21688.8	3505.94		33311.7	55684.2		33312.4	144058
	8.748	2.1728	0.6761	0.6981																																		21685.3	50109	21693.4	11767.7	21689.1	3098		33312.1	62845.4		33312.9	144062
	8.7564	2.1706	0.7113	0.6772																																		21685.6	48101.3	21693.8	9148.66	21689.4	4272.57		33312.5	68860.6		33313.4	139876
	8.7647	2.1698	0.699	0.6806																																		21685.9	47115.6	21694.1	7161.88	21689.7	7456.37		33312.9	72521.1		33313.9	134497
	8.773	2.1666	0.723	0.6719																																		21686.2	49099.6	21694.4	5648.17	21690	10912.3		33313.4	71541.1		33314.3	131549
	8.7814	2.1706	0.7446	0.6684																																		21686.6	49513	21694.7	5969.81	21690.3	12055.2		33313.8	64987.6		33314.8	133669
	8.7897	2.1643	0.7142	0.6713																																		21686.9	52651	21695	5117.07	21690.6	10537.4		33314.2	55582.6		33315.3	137588
	8.798	2.1643	0.6829	0.6242																																		21687.2	58579.7	21695.3	6479.12	21690.9	7646.09		33314.6	45908		33315.8	140491
	8.8064	2.1655	0.6897	0.6456																																		21687.5	63270.8	21695.6	8216.55	21691.2	5190.07		33315	39986.7		33316.3	139021
	8.8147	2.1849	0.6859	0.7013																																		21687.8	65172.3	21695.9	9455.7	21691.6	4386.39		33315.5	37248.8		33316.8	133726
	8.823	2.1757	0.7071	0.6976																																		21688.1	66365.2	21696.2	9930.78	21691.9	6101.15		33315.9	37554.6		33317.2	122961
	8.8314	2.176	0.7092	0.6833																																		21688.4	65832.7	21696.6	9180.85	21692.2	6886.46		33316.3	38764.4		33317.7	109920
	8.8397	2.1739	0.7272	0.6713																																		21688.8	63734.2	21696.9	7692.25	21692.5	6229.35		33316.7	41843.3		33318.2	96000.9
	8.848	2.1835	0.699	0.6502																																		21689.1	60702.5	21697.2	5546.35	21692.8	5136.29		33317.2	45693.3		33318.7	84827.6
	8.8564	2.1747	0.7128	0.6595																																		21689.4	58925.5	21697.5	3116.96	21693.1	3685.51		33317.6	49830.8		33319.2	75811
	8.8647	2.1714	0.7283	0.6466																																		21689.7	58246.2	21697.8	1532.88	21693.4	2592.91		33318	54329.2		33319.7	72533.1
	8.873	2.1822	0.7656	0.6448																																		21690	58081.7	21698.1	713.097	21693.8	2539.3		33318.4	58354.1		33320.2	74279.1
	8.8814	2.1574	0.739	0.6382																																		21690.3	57213.1	21698.4	801.473	21694.1	3052.09		33318.8	63007.7		33320.6	79171.3
	8.8897	2.1744	0.771	0.5955																																		21690.6	54028.2	21698.8	1871.48	21694.4	3669.39		33319.3	66338		33321.1	85121.6
	8.898	2.1748	0.7416	0.638																																		21690.9	50233.1	21699.1	3539.89	21694.7	5158.99		33319.7	66534.3		33321.6	92017.3
	8.9064	2.1748	0.7143	0.656																																		21691.2	46106.3	21699.4	6221.71	21695	7516.81		33320.1	64822.8		33322.1	102219
	8.9147	2.1743	0.7162	0.6639																																		21691.6	41663.6	21699.7	8348.97	21695.3	9293.22		33320.5	61605.2		33322.6	112388
	8.923	2.1638	0.7419	0.6823																																		21691.9	36282.3	21700	9124.27	21695.6	8997.77		33321	58001.5		33323.1	120230
	8.9314	2.163	0.7376	0.645																																		21692.2	30751.5	21700.3	8551.28	21695.9	6718.49		33321.4	53785.2		33323.5	120668
	8.9397	2.1648	0.734	0.6335																																		21692.5	26731.7	21700.6	7003.18	21696.2	3821.97		33321.8	46959.3		33324	112611
	8.948	2.1676	0.7094	0.6459																																		21692.8	21153	21700.9	5890.19	21696.6	1464.81		33322.2	39148.9		33324.5	98208.6
	8.9564	2.1698	0.6902	0.654																																		21693.1	20651.5	21701.2	5392.87	21696.9	164.23		33322.6	31784.3		33325	81208.6
	8.9647	2.1691	0.7266	0.6908																																		21693.4	22196.9	21701.6	5392.16	21697.2	87.8647		33323.1	26525.8		33325.5	66880.4
	8.973	2.1669	0.7064	0.6913																																		21693.8	25016.5	21701.9	5504.1	21697.5	407.432		33323.5	22961.1		33326	58234
	8.9814	2.1747	0.7263	0.6924																																		21694.1	27136.1	21702.2	5794.84	21697.8	1200.65		33323.9	22182		33326.5	54505.6
	8.9897	2.1778	0.6985	0.6637																																		21694.4	27453	21702.5	5937.66	21698.1	2005.5		33324.3	22731		33326.9	52370.2
	8.998	2.171	0.713	0.6445																																		21694.7	24986.1	21702.8	5437.59	21698.4	2345.16		33324.8	24841.9		33327.4	48730.7
	9.0064	2.1575	0.7071	0.6394																																		21695	21088.5	21703.1	4939.16	21698.8	2076.78		33325.2	27034.4		33327.9	44666.8
	9.0147	2.1617	0.7539	0.6554																																		21695.3	16365.1	21703.4	4881.11	21699.1	1343.8		33325.6	28241.5		33328.4	39906.9
	9.023	2.163	0.7446	0.6811																																		21695.6	11989.8	21703.8	4556.47	21699.4	901.991		33326	29042		33328.9	33352.2
	9.0314	2.1742	0.7389	0.6703																																		21695.9	8963.16	21704.1	3912.98	21699.7	1584.7		33326.4	30414.1		33329.4	28249.1
	9.0397	2.1697	0.7445	0.6672																																		21696.2	7679.08	21704.4	3490.81	21700	3081.69		33326.9	32403.3		33329.8	26415.7
	9.048	2.1625	0.7534	0.6757																																		21696.6	6915.89	21704.7	3633.77	21700.3	4925.36		33327.3	33938		33330.3	29390.2
	9.0564	2.1632	0.7296	0.6758																																		21696.9	6836.49	21705	3615.34	21700.6	5780.24		33327.7	35341.5		33330.8	34096.1
	9.0647	2.1624	0.7138	0.6765																																		21697.2	7665.82	21705.3	3694.64	21700.9	5334.01		33328.1	36191.6		33331.3	39056.7
	9.073	2.1692	0.7087	0.6833																																		21697.5	9770.35	21705.6	3488.64	21701.2	4026.58		33328.5	36341.7		33331.8	42666.3
	9.0814	2.1685	0.7184	0.6651																																		21697.8	11772.6	21705.9	2657.54	21701.6	2685.57		33329	34405.7		33332.3	45360
	9.0897	2.1732	0.7004	0.6719																																		21698.1	13688.9	21706.2	1487.82	21701.9	1782.51		33329.4	30415.6		33332.8	46552.2
	9.098	2.165	0.7493	0.6863																																		21698.4	14593	21706.6	738.525	21702.2	1589.63		33329.8	26236.5		33333.2	44640.5
	9.1064	2.1644	0.7829	0.6517																																		21698.8	14503.2	21706.9	410.057	21702.5	1412.72		33330.2	22953.6		33333.7	40808.6
	9.1147	2.1891	0.7472	0.6536																																		21699.1	12930.1	21707.2	503.892	21702.8	914.61		33330.7	21166.3		33334.2	37358.6
	9.123	2.18	0.7506	0.6583																																		21699.4	10562.8	21707.5	1042.8	21703.1	885.5		33331.1	19540.8		33334.7	35592.8
	9.1314	2.1683	0.7286	0.6415																																		21699.7	8956.37	21707.8	2209.58	21703.4	1815.85		33331.5	17019.4		33335.2	33827
	9.1397	2.1828	0.7346	0.6623																																		21700	8646.43	21708.1	3971.03	21703.8	2867.51		33331.9	14773.3		33335.7	30099.9
	9.148	2.1704	0.7302	0.6643																																		21700.3	9617.91	21708.4	5402.92	21704.1	3516.37		33332.3	12586.9		33336.1	26000.1
	9.1564	2.1687	0.7321	0.6874																																		21700.6	10428.3	21708.8	6125.08	21704.4	3259		33332.8	11247.9		33336.6	21484.3
	9.1647	2.1729	0.69	0.6615																																		21700.9	10792.5	21709.1	5900.36	21704.7	2331.8		33333.2	9339.41		33337.1	18555.3
	9.173	2.1635	0.7235	0.69																																		21701.2	10600.6	21709.4	6052.2	21705	1053.54		33333.6	8276.19		33337.6	17708.9
	9.1814	2.1724	0.7405	0.7092																																		21701.6	8803.64	21709.7	6324.12	21705.3	61.9724		33334	8893.64		33338.1	17996
	9.1897	2.1602	0.7654	0.7409																																		21701.9	5891.63	21710	6663.9	21705.6	449.899		33334.5	9847.46		33338.6	19305.9
	9.198	2.1694	0.7298	0.721																																		21702.2	3208.68	21710.3	7498.73	21705.9	1717.29		33334.9	10415.1		33339	21956.6
	9.2064	2.1763	0.7389	0.7326																																		21702.5	0	21710.6	8356.16	21706.2	3291.23		33335.3	10247.9		33339.5	25544.4
	9.2147	2.1816	0.7689	0.7202																																		21702.8	2971.46	21710.9	8770.43	21706.6	4641.42		33335.7	9715.09		33340	30459.3
	9.223	2.1765	0.7557	0.726																																		21703.1	2737.67	21711.2	8231.97	21706.9	4886.78		33336.1	9231.59		33340.5	31637.7
	9.2314	2.1821	0.7428	0.7219																																		21703.4	2918.47	21711.6	8052.79	21707.2	4025.86		33336.6	7873.96		33341	31830.1
	9.2397	2.1737	0.7248	0.7126																																		21703.8	3263.93	21711.9	7668.32	21707.5	2723.22		33337	6893.54		33341.5	30671.2
	9.248	2.1734	0.7401	0.7258																																		21704.1	3552.57	21712.2	7079.19	21707.8	1937.78		33337.4	6640.22		33342	27381.5
	9.2564	2.1687	0.7301	0.677																																		21704.4	3626.31	21712.5	6815.06	21708.1	1944.91		33337.8	7103.44		33342.4	22921
	9.2647	2.1583	0.733	0.69																																		21704.7	3420.17	21712.8	6027.13	21708.4	2323.49		33338.2	7292.17		33342.9	17924.3
	9.273	2.1701	0.7267	0.6484																																		21705	2842.52	21713.1	4733.91	21708.8	3194.32		33338.7	7256.4		33343.4	12264.3
	9.2814	2.1738	0.723	0.6731																																		21705.3	2093.71	21713.4	3889.98	21709.1	3689.71		33339.1	6977.47		33343.9	6721.45
	9.2897	2.1794	0.7546	0.6844																																		21705.6	1953.39	21713.8	3528.47	21709.4	3319.5		33339.5	6918.05		33344.4	3182.56
	9.298	2.1779	0.7474	0.6665																																		21705.9	2465.05	21714.1	3249.19	21709.7	3117.72		33339.9	6603.43		33344.9	1177.74
	9.3064	2.1837	0.756	0.6641																																		21706.2	3002.01	21714.4	3000.89	21710	3171.93		33340.4	6837.01		33345.3	898.472
	9.3147	2.1778	0.7313	0.6796																																		21706.6	3378.86	21714.7	3626.55	21710.3	3463.89		33340.8	7402.7		33345.8	1495.77
	9.323	2.1787	0.7224	0.6749																																		21706.9	3558.97	21715	4530.29	21710.6	3376.78		33341.2	8328.72		33346.3	2632.63
	9.3314	2.1849	0.7052	0.6376																																		21707.2	3434.55	21715.3	5033.17	21710.9	2705.71		33341.6	8886.45		33346.8	3534.21
	9.3397	2.1813	0.7469	0.7062																																		21707.5	3202.39	21715.6	4703.95	21711.2	2127.21		33342	9288.27		33347.3	3804.34
	9.348	2.1659	0.794	0.6712																																		21707.8	3195.7	21715.9	3464.77	21711.6	1740.81		33342.5	9443.02		33347.8	3058.23
	9.3564	2.1804	0.7945	0.6666																																		21708.1	4006.32	21716.2	1890.37	21711.9	1970.47		33342.9	10059.6		33348.2	3319.43
	9.3647	2.1757	0.7613	0.6712																																		21708.4	4967.49	21716.6	670.286	21712.2	1848.1		33343.3	11531.1		33348.7	1646.28
	9.373	2.1839	0.7527	0.7046																																		21708.8	5572.75	21716.9	859.511	21712.5	1306.32		33343.7	13211.7		33349.2	172.103
	9.3814	2.1681	0.7524	0.7176																																		21709.1	6168.63	21717.2	1845.04	21712.8	886.373		33344.2	14761.1		33349.7	0
	9.3897	2.1645	0.7597	0.6986																																		21709.4	6635.17	21717.5	3690.18	21713.1	1356.96		33344.6	16038.5		33350.2	0
	9.398	2.1681	0.7357	0.6648																																		21709.7	6957.87	21717.8	5470.27	21713.4	2173.46		33345	17126.8		33350.7	0
	9.4064	2.1722	0.7202	0.6755																																		21710	6783.47	21718.1	6490.45	21713.8	2638.46		33345.4	18055.2		33351.2	0
	9.4147	2.1726	0.7512	0.7124																																		21710.3	6041.27	21718.4	6775.22	21714.1	2447.06		33345.8	18672.4		33351.6	468.629
	9.423	2.1515	0.7492	0.6787																																		21710.6	4706.09	21718.8	6219.94	21714.4	1721.29		33346.3	19030.6		33352.1	393.575
	9.4314	2.1684	0.7386	0.6944																																		21710.9	3222.54	21719.1	5022.44	21714.7	820.471		33346.7	19509.8		33352.6	0
	9.4397	2.1683	0.7306	0.7021																																		21711.2	2240.53	21719.4	3753.15	21715	155.1		33347.1	19553.8		33353.1	0
	9.448	2.1744	0.7218	0.6794																																		21711.6	1678.9	21719.7	3162.12	21715.3	201.853		33347.5	19075.4		33353.6	0
	9.4564	2.1687	0.7492	0.711																																		21711.9	1250.78	21720	2413.97	21715.6	890.08		33348	18158.5		33354.1	0
	9.4647	2.1691	0.7421	0.7182																																		21712.2	945.872	21720.3	1701.23	21715.9	1561.66		33348.4	16586.6		33354.5	258.861
	9.473	2.1654	0.7558	0.7238																																		21712.5	905.937	21720.6	1985.12	21716.2	2057.65		33348.8	14509.2		33355	2991.85
	9.4814	2.1759	0.7456	0.7127																																		21712.8	780.025	21720.9	2363.3	21716.6	2008.7		33349.2	12156.7		33355.5	5309.64
	9.4897	2.1832	0.7573	0.7027																																		21713.1	530.587	21721.2	2317.11	21716.9	1370		33349.6	9609.13		33356	7254.07
	9.498	2.1795	0.7526	0.6986																																		21713.4	314.547	21721.6	2002.93	21717.2	673.515		33350.1	7054.43		33356.5	8566.34
	9.5064	2.1744	0.7472	0.6991																																		21713.8	234.192	21721.9	1530.87	21717.5	415.621		33350.5	4655.96		33357	8905.92
	9.5147	2.1766	0.7482	0.709																																		21714.1	152.045	21722.2	744.176	21717.8	583.546		33350.9	3172.98		33357.5	8283.65
	9.523	2.189	0.743	0.7314																																		21714.4	43.8434	21722.5	114.939	21718.1	575.265		33351.3	2608.47		33357.9	6856.9
	9.5314	2.2057	0.7127	0.6943																																		21714.7	204.86	21722.8	113.312	21718.4	417.093		33351.8	2258.18		33358.4	5358.54
	9.5397	2.1913	0.725	0.6789																																		21715	842.444	21723.1	168.973	21718.8	333.962		33352.2	2198.15		33358.9	4235.73
	9.548	2.176	0.6966	0.6752																																		21715.3	1667.49	21723.4	134.514	21719.1	185.759		33352.6	1721.36		33359.4	3839.22
	9.5564	2.1708	0.6954	0.6888																																		21715.6	2643.54	21723.8	123.359	21719.4	171.527		33353	1294.32		33359.9	3258.2
	9.5647	2.1813	0.7188	0.6868																																		21715.9	4018.31	21724.1	148.979	21719.7	804.027		33353.4	1028.62		33360.4	3123.29
	9.573	2.1837	0.7454	0.697																																		21716.2	4743.39	21724.4	117.345	21720	1789.3		33353.9	917.328		33360.8	2913.62
	9.5814	2.1883	0.7426	0.6547																																		21716.6	4916.95	21724.7	145.294	21720.3	2548.79		33354.3	1101.05		33361.3	5493.35
	9.5897	2.1781	0.778	0.6716																																		21716.9	4277.05	21725	503.432	21720.6	2659.91		33354.7	971.083		33361.8	5145.24
	9.598	2.173	0.8013	0.629																																		21717.2	3276.7	21725.3	1232.63	21720.9	2093.45		33355.1	1315.19		33362.3	4227.73
	9.6064	2.1765	0.7419	0.6793																																		21717.5	2373.47	21725.6	1878.03	21721.2	1138.17		33355.5	1192.67		33362.8	2822.64
	9.6147	2.1753	0.763	0.6883																																		21717.8	1640.63	21725.9	2138.82	21721.6	249.271		33356	1296.33		33363.3	1148.77
	9.623	2.1893	0.729	0.696																																		21718.1	1663.45	21726.2	1942.36	21721.9	49.1627		33356.4	1560.67		33363.8	107.496
	9.6314	2.1796	0.7608	0.6989																																		21718.4	1937.69	21726.6	1340.1	21722.2	12.3339		33356.8	1941.96		33364.2	0
	9.6397	2.1689	0.7437	0.6782																																		21718.8	2249.95	21726.9	552.483	21722.5	38.4467		33357.2	2507.32		33364.7	0
	9.648	2.1763	0.7431	0.6513																																		21719.1	2343.59	21727.2	51.9657	21722.8	170.425		33357.7	2925.14		33365.2	0
	9.6564	2.1779	0.7786	0.6896																																		21719.4	2165.14	21727.5	1.5907	21723.1	338.611		33358.1	3296.01		33365.7	0
	9.6647	2.1792	0.7708	0.6909																																		21719.7	1700.17	21727.8	16.3592	21723.4	508.64		33358.5	3569.09		33366.2	0
	9.673	2.1792	0.7714	0.6802																																		21720	1476.62	21728.1	145.514	21723.8	754.504		33358.9	3725.4		33366.7	0
	9.6814	2.1878	0.7937	0.6834																																		21720.3	1526.62	21728.4	861.352	21724.1	987.511		33359.3	3811.98		33367.1	0
	9.6897	2.1815	0.7624	0.7205																																		21720.6	1855.37	21728.8	1807.7	21724.4	1008.23		33359.8	3857.67		33367.6	0
	9.698	2.1722	0.7724	0.7272																																		21720.9	2152.16	21729.1	2423.21	21724.7	818.119		33360.2	3686.68		33368.1	0
	9.7064	2.1727	0.7711	0.6891																																		21721.2	1863.06	21729.4	2425.32	21725	501.566		33360.6	3411.58
	9.7147	2.184	0.7435	0.6744																																		21721.6	1207.99	21729.7	1922.72	21725.3	158.568		33361	3034.29
	9.723	2.1679	0.7485	0.6732																																		21721.9	520.582	21730	1050.95	21725.6	11.4277		33361.5	2830.66
	9.7314	2.1741	0.743	0.6786																																		21722.2	208.601	21730.3	242.773	21725.9	9.1722		33361.9	2379.31
	9.7397	2.1703	0.7611	0.6818																																		21722.5	851.247	21730.6	629.229	21726.2	9.1084		33362.3	1860.07
	9.748	2.1752	0.7033	0.6609																																		21722.8	3016.57	21730.9	1481.78	21726.6	5.0011		33362.7	1267.22
	9.7564	2.1745	0.7297	0.6374																																		21723.1	6018.77	21731.2	2396	21726.9	47.8407		33363.1	651.893
	9.7647	2.154	0.7516	0.6609																																		21723.4	8328.28	21731.6	3164.43	21727.2	118.589		33363.6	97.5914
	9.773	2.1752	0.7186	0.7035																																		21723.8	8947.51	21731.9	3407	21727.5	152.098		33364	0
	9.7814	2.193	0.7395	0.7034																																		21724.1	7900.94	21732.2	2871.59	21727.8	110.107		33364.4	0
	9.7897	2.1804	0.7675	0.6953																																		21724.4	5714.79	21732.5	1893.08	21728.1	107.138		33364.8	0
	9.798	2.1918	0.7698	0.6791																																		21724.7	3275.59	21732.8	947.399	21728.4	28.819		33365.2	0
	9.8064	2.1826	0.7597	0.7115																																		21725	1735.71	21733.1	301.916	21728.8	0		33365.7	0
	9.8147	2.1815	0.7702	0.6779																																		21725.3	1367.11	21733.4	255.41	21729.1	0		33366.1	0
	9.8231	2.1759	0.7444	0.6961																																		21725.6	862.422	21733.8	780.25	21729.4	0		33366.5	60.2017
	9.8314	2.1827	0.7516	0.7244																																		21725.9	364.381	21734.1	1508.69	22032.5	0		33366.9	235.422
	9.8397	2.1867	0.7326	0.7308																																		21726.2	321.134	21734.4	1991.85	22032.8	0		33367.4	431.166
	9.8481	2.1921	0.7327	0.7405																																		21726.6	446.244	21734.7	2041.17	22033.1	0		33367.8	609.689
	9.8564	2.1806	0.7315	0.719																																		21726.9	296.477	21735	1965.46	22033.4	0		33368.2	766.665
	9.8647	2.1814	0.7527	0.6898																																		21727.2	102.802	21735.3	1932.46	22033.8	0		33368.6	852.502
	9.8731	2.1809	0.7891	0.6792																																		21727.5	55.1	21735.6	1976.78	22034.1	0		33369	873.081
	9.8814	2.1785	0.8168	0.6514																																		21727.8	65.3154	21735.9	2047.88	22034.4	0		33369.5	843.001
	9.8897	2.1817	0.788	0.6621																																		21728.1	33.7597	21736.2	1703.75	22034.7	0		33369.9	712.247
	9.8981	2.1752	0.7624	0.6833																																		21728.4	0	21736.6	1018.58	22035	0.1464		33370.3	537.418
	9.9064	2.1822	0.7691	0.6842																																		21728.8	0	21736.9	403.865	22035.3	41.6636		33370.7	333.644
	9.9147	2.1885	0.7918	0.646																																		21729.1	0	21737.2	187.804	22035.6	80.8125		33371.2	132.223
	9.9231	2.1824	0.7841	0.6416																																		22037.8	0	21737.5	141.758	22035.9	119.249		33371.6	0
	9.9314	2.178	0.8191	0.6559																																		22038.1	0	21737.8	62.3009	22036.2	152.348		33372	0
	9.9397	2.1833	0.7884	0.7047																																		22038.4	0	21738.1	71.1859	22036.6	178.037		33372.4	0
	9.9481	2.1791	0.7568	0.6996																																		22038.8	0	21738.4	175.346	22036.9	201.417		33372.8	0
	9.9564	2.1669	0.7848	0.6927																																		22039.1	0	21738.8	203.452	22037.2	193.517		33373.3	0
	9.9647	2.1762	0.7487	0.6485																																		22039.4	0	21739.1	116.491	22037.5	185.617		33373.7	0
	9.9731	2.17	0.7481	0.681																																		22039.7	0	21739.4	8.3521	22037.8	169.492		33374.1	0
	9.9814	2.1767	0.7985	0.6913																																		22040	0	21739.7	3.1887	22038.1	150.149		33374.5	0
	9.9897	2.1765	0.7616	0.641																																		22040.3	0	21740	4.558	22038.4	124.833		33375	152.395
	9.9981	2.1786	0.8161	0.6702																																		22040.6	0	21740.3	33.5211	22038.8	89.2913		33375.4	310.13
	10.0064	2.1873	0.8149	0.6974																																		22040.9	0	21740.6	551.135	22039.1	53.7078		33375.8	458.437
	10.0147	2.1912	0.7981	0.6875																																		22041.2	0	21740.9	1252.87	22039.4	15.9095		33376.2	536.261
	10.0231	2.1864	0.7732	0.699																																		22041.6	0	21741.2	1769.41	22039.7	0		33376.6	541.34
	10.0314	2.201	0.7825	0.7086																																		22041.9	0	21741.6	1856.39	22040	0		33377.1	451.416
	10.0397	2.1874	0.7975	0.6834																																		22042.2	0	21741.9	1445.61	22040.3	0		33377.5	297.94
	10.0481	2.194	0.7876	0.7037																																		22042.5	0	21742.2	795.243	22040.6	0		33377.9	133.059
	10.0564	2.1923	0.7455	0.6961																																		22042.8	0	21742.5	217.346	22040.9	0		33378.3	0
	10.0647	2.1944	0.7433	0.682																																		22043.1	0	21742.8	226.395	22041.2	43.9851		33378.8	0
	10.0731	2.2037	0.7722	0.6492																																		22043.4	0	21743.1	531.494	22041.6	140.093		33379.2	0
	10.0814	2.196	0.7607	0.6234																																		22043.8	0	21743.4	791.214	22041.9	237.577		33379.6	0
	10.0897	2.1842	0.7446	0.641																																		22044.1	0	21743.8	929.804	22042.2	336.04		33380	0
	10.0981	2.1701	0.7256	0.6474																																		22044.4	0	21744.1	893.432	22042.5	435.105		33380.4	0
	10.1064	2.1756	0.7567	0.6343																																		22044.7	0	21744.4	641.194	22042.8	528.883
	10.1147	2.1612	0.7751	0.6158																																		22045	0	21744.7	340.258	22043.1	608.272
	10.1231	2.1801	0.755	0.5921																																		22045.3	0	21745	104.317	22043.4	687.662
	10.1314	2.1801	0.7691	0.6525																																		22045.6	0	21745.3	10.4302	22043.8	730.981
	10.1397	2.1698	0.7851	0.6396																																		22045.9	0	21745.6	104.94	22044.1	771.111
	10.1481	2.1801	0.7902	0.6662																																		22046.2	18.03	21745.9	242.307	22044.4	780.183
	10.1564	2.1794	0.7865	0.7003																																		22046.6	279.668	21746.2	728.187	22044.7	765.705
	10.1647	2.1636	0.7407	0.6986																																		22046.9	534.582	21746.6	1654.59	22045	740.968
	10.1731	2.1713	0.7687	0.6815																																		22047.2	648.731	21746.9	2727.43	22045.3	679.59
	10.1814	2.1843	0.7694	0.6544																																		22047.5	716.683	21747.2	3481.77	22045.6	618.212
	10.1897	2.169	0.7629	0.6885																																		22047.8	713.656	21747.5	3699.42	22045.9	535.279
	10.1981	2.1846	0.7484	0.7002																																		22048.1	641.544	21747.8	3414.18	22046.2	449.091
	10.2064	2.1758	0.7764	0.7321																																		22048.4	534.583	21748.1	2746.26	22046.6	381.43
	10.2147	2.1682	0.7492	0.7026																																		22048.8	357.892	21748.4	2121.07	22046.9	330.958
	10.2231	2.1778	0.7674	0.6713																																		22049.1	160.385	21748.8	1575.76	22047.2	289.119
	10.2314	2.1764	0.751	0.664																																		22049.4	0	21749.1	1064.24	22047.5	289.804
	10.2397	2.1726	0.7142	0.681																																		22049.7	0	21749.4	689.67	22047.8	290.488
	10.2481	2.1864	0.7317	0.6886																																		22050	0	21749.7	562.761	22048.1	331.906
	10.2564	2.1745	0.7464	0.6596																																		22050.3	0	21750	491.738	22048.4	382.34
	10.2647	2.182	0.7533	0.687																																		22050.6	0	21750.3	313.078	22048.8	426.34
	10.2731	2.1743	0.7335	0.6703																																		22050.9	0	21750.6	137.872	22049.1	463.047
	10.2814	2.1748	0.7332	0.7002																																		22051.2	0	21750.9	70.7512	22049.4	497.371
	10.2897	2.1946	0.7644	0.6928																																		22051.6	0	21751.2	69.2782	22049.7	514.013
	10.2981	2.1852	0.7417	0.6739																																		22051.9	0	21751.6	44.6376	22050	530.655
	10.3064	2.1792	0.7524	0.6289																																		22052.2	0	21751.9	27.6489	22050.3	520.302
	10.3147	2.1942	0.7412	0.6617																																		22052.5	0	21752.2	68.1759	22050.6	501.828
	10.3231	2.1852	0.766	0.6801																																		22052.8	0	21752.5	133.954	22050.9	468.906
	10.3314	2.1803	0.7517	0.6818																																		22053.1	0	21752.8	136.175	22051.2	415.927
	10.3397	2.1725	0.7711	0.6439																																		22053.4	0	21753.1	45.5637	22051.6	361.05
	10.3481	2.169	0.7634	0.6694																																		22053.8	0	21753.4	21.6987	22051.9	280.458
	10.3564	2.1822	0.7573	0.6853																																		22054.1	0	21753.8	56.6887	22052.2	199.866
	10.3647	2.1794	0.7814	0.6923																																		22054.4	0	21754.1	109.629	22052.5	130.643
	10.3731	2.1726	0.7925	0.7108																																		22054.7	0	21754.4	433.947	22052.8	65.87
	10.3814	2.1779	0.7848	0.6847																																		22055	124.154	21754.7	1208.66	22053.1	17.5351
	10.3897	2.1687	0.7714	0.7148																																		22055.3	396.213	21755	1917.31	22053.4	0
	10.3981	2.1699	0.8159	0.6973																																		22055.6	709.196	21755.3	2230.14	22053.8	0
	10.4064	2.1765	0.816	0.7174																																		22055.9	1025.1	21755.6	1945.61	22054.1	0
	10.4147	2.1684	0.7304	0.7056																																		22056.2	1298.78	21755.9	1262.72	22054.4	0
	10.4231	2.1653	0.7789	0.7192																																		22056.6	1454.99	21756.2	458.355	22054.7	0
	10.4314	2.1759	0.7777	0.7355																																		22056.9	1524.38	21756.6	3.2626	22055	5.6198
	10.4397	2.1745	0.8102	0.6733																																		22057.2	1397.47	21756.9	12.6447	22055.3	17.7045
	10.4481	2.1893	0.8189	0.7196																																		22057.5	1206.81	21757.2	23.6674	22055.6	26.1781
	10.4564	2.1678	0.8239	0.6748																																		22057.8	918.269	21757.5	27.5353	22055.9	34.6518
	10.4647	2.1606	0.7939	0.7225																																		22058.1	574.3	21757.8	124.696	22056.2	40.3025
	10.4731	2.1629	0.8137	0.6798																																		22058.4	216.548	21758.1	120.91	22056.6	45.8622
	10.4814	2.1639	0.7837	0.6923																																		22058.8	0	21758.4	52.4543	22056.9	44.5131
	10.4897	2.1786	0.7482	0.697																																		22059.1	0	21758.8	8.0481	22057.2	38.9072
	10.4981	2.1826	0.7854	0.684																																		22059.4	0	21759.1	44.872	22057.5	31.4292
	10.5064	2.1873	0.7639	0.6528																																		22059.7	0	21759.4	131.165	22057.8	18.8575
	10.5147	2.1644	0.7685	0.6378																																		22060	0	21759.7	176.629	22058.1	6.2858
	10.5231	2.1707	0.7723	0.6679																																		22060.3	0	21760	114.689	22058.4	0
	10.5314	2.1654	0.7645	0.6949																																		22060.6	0	21760.3	15.0495	22058.8	0
	10.5397	2.1802	0.7332	0.6959																																		22060.9	0	21760.6	8.2526	22059.1	0
	10.5481	2.1962	0.7518	0.6654																																		22061.2	0	21760.9	21.4714	22059.4	0
	10.5564	2.1848	0.7515	0.6799																																		22061.6	0	21761.2	399.895	22059.7	0
	10.5647	2.1825	0.7749	0.7044																																		22061.9	0	21761.6	1392.94	22060	0
	10.5731	2.1659	0.7829	0.6977																																		22062.2	0	21761.9	2591.29	22060.3	0
	10.5814	2.1771	0.8077	0.7153																																		22062.5	0	21762.2	3321	22060.6	158.425
	10.5897	2.1806	0.809	0.743																																		22062.8	65.5531	21762.5	3258.92	22060.9	359.296
	10.5981	2.1788	0.8062	0.7219																																		22063.1	432.586	21762.8	2414.33	22061.2	575.33
	10.6064	2.1825	0.7549	0.6861																																		22063.4	545.907	21763.1	1202.18	22061.6	829.212
	10.6147	2.1928	0.776	0.7211																																		22063.8	781.344	21763.4	307.912	22061.9	360.67
	10.6231	2.196	0.7833	0.7239																																		22064.1	1083.69	21763.8	21.9302	22062.2	753.709
	10.6314	2.1769	0.7789	0.7202																																		22064.4	0	21764.1	2.9828	22062.5	1108.56
	10.6397	2.1807	0.7615	0.6825																																		22064.7	0	21764.4	28.2029	22062.8	1477.34
	10.6481	2.1901	0.8033	0.6889																																		22065	200.324	21764.7	121.46	22063.1	0
	10.6564	2.1736	0.7823	0.6706																																		22065.3	1559.02	21765	229.365	22063.4	829.244
	10.6647	2.1735	0.7707	0.6755																																		22065.6	2805.09	21765.3	303.875	22063.8	3355.94
	10.6731	2.1656	0.7768	0.6675																																		22065.9	3364.03	21765.6	387.767	22064.1	5756.45
	10.6814	2.1753	0.7603	0.7																																		22066.2	3077.64	21765.9	445.426	22064.4	7702.84
	10.6897	2.1797	0.7774	0.6769																																		22066.6	2371.67	21766.2	403.707	22064.7	8511.47
	10.6981	2.1886	0.7774	0.6583																																		22066.9	2284.11	21766.6	239.507	22065	8552.82
	10.7064	2.183	0.736	0.6836																																		22067.2	2799.13	21766.9	120.707	22065.3	7624.96
	10.7147	2.1784	0.7345	0.6809																																		22067.5	3704.71	21767.2	79.3364	22065.6	6504.25
	10.7231	2.1815	0.7664	0.6783																																		22067.8	5451.1	21767.5	108.815	22065.9	5495.76
	10.7314	2.1736	0.7789	0.6517																																		22068.1	7575.93	21767.8	361.064	22066.2	4158.32
	10.7397	2.1742	0.806	0.7019																																		22068.4	9746.08	21768.1	1226.51	22066.6	2506.71
	10.7481	2.1738	0.8361	0.7175																																		22068.8	12245.5	21768.4	2184.43	22066.9	1748.54
	10.7564	2.1747	0.7704	0.6889																																		22069.1	13600.3	21768.8	3079.19	22067.2	2038.02
	10.7647	2.1753	0.8044	0.7102																																		22069.4	14430.3	21769.1	3429.71	22067.5	2660.36
	10.7731	2.1655	0.7903	0.749																																		22069.7	14246.2	21769.4	3193.2	22067.8	2867.35
	10.7814	2.1699	0.7846	0.7128																																		22070	13609.7	21769.7	3109.12	22068.1	2661.16
	10.7897	2.176	0.8152	0.7																																		22070.3	12786.5	21770	3024.65	22068.4	2170.28
	10.7981	2.1886	0.8405	0.7171																																		22070.6	11745	21770.3	2794.71	22068.8	1570.41
	10.8064	2.1792	0.7766	0.6969																																		22070.9	11071.1	21770.6	2094.42	22069.1	1084.35
	10.8147	2.1776	0.7602	0.7007																																		22071.2	10571.5	21770.9	1412.01	22069.4	2265.12
	10.8231	2.1834	0.7398	0.7476																																		22071.6	9949.41	21771.2	726.473	22069.7	4350.38
	10.8314	2.1653	0.7557	0.7281																																		22071.9	9397.56	21771.6	283.042	22070	2973.2
	10.8397	2.174	0.8161	0.6812																																		22072.2	9210.14	21771.9	1838.34	22070.3	5167.15
	10.8481	2.1826	0.773	0.6855																																		22072.5	9043.12	21772.2	3617.14	22070.6	7174.3
	10.8564	2.1842	0.7913	0.7303																																		22072.8	8747.19	21772.5	4841.75	22070.9	8804.88
	10.8647	2.1819	0.7346	0.7578																																		22073.1	5597.71	21772.8	5268.01	22071.2	10556
	10.8731	2.1892	0.7626	0.7172																																		22073.4	5593.67	21773.1	4479.78	22071.6	11952.1
	10.8814	2.1822	0.7732	0.7432																																		22073.8	5406.86	21773.4	2979.24	22071.9	12927.9
	10.8897	2.1864	0.7983	0.6894																																		22074.1	5526.56	21773.8	1498.51	22072.2	12670.3
	10.8981	2.1913	0.7806	0.6824																																		22074.4	2736.18	21774.1	1153.66	22072.5	11426.5
	10.9064	2.179	0.7847	0.6447																																		22074.7	3473.01	21774.4	854.947	22072.8	7814.41
	10.9147	2.1782	0.7818	0.6541																																		22075	4322.49	21774.7	532.096	22073.1	6484.87
	10.9231	2.19	0.7954	0.6978																																		22075.3	5753.09	21775	555.361	22073.4	6078.6
	10.9314	2.1963	0.7863	0.6781																																		22075.6	6814.98	21775.3	594.454	22073.8	6203.09
	10.9397	2.19	0.8047	0.713																																		22075.9	7551.45	21775.6	366.095	22074.1	7444.36
	10.9481	2.1996	0.7745	0.7009																																		22076.2	7846.37	21775.9	187.662	22074.4	8905.95
	10.9564	2.1916	0.7906	0.7244																																		22076.6	8039.09	21776.2	162.143	22074.7	10341.1
	10.9647	2.1826	0.7808	0.7271																																		22076.9	7974.19	21776.6	135.569	22075	11101
	10.9731	2.18	0.7892	0.7231																																		22077.2	9831.15	21776.9	58.4245	22075.3	11462.7
	10.9814	2.1735	0.7877	0.7373																																		22077.5	13014.9	21777.2	30.2938	22075.6	11731.6
	10.9897	2.19	0.7948	0.7483																																		22077.8	14928.7	21777.5	48.5524	22075.9	9409.49
	10.9981	2.2008	0.7769	0.756																																		22078.1	18512.1	21777.8	85.291	22076.2	10844.7
	11.0064	2.1896	0.7832	0.7454																																		22078.4	20770.7	21778.1	235.334	22076.6	11855.6
	11.0147	2.1858	0.7733	0.7795																																		22078.8	21747.8	21778.4	668.667	22076.9	13702.3
	11.0231	2.1917	0.8075	0.7289																																		22079.1	21959.9	21778.8	1123.13	22077.2	17516.5
	11.0314	2.1925	0.7864	0.6902																																		22079.4	20873.8	21779.1	1396.76	22077.5	22484.3
	11.0397	2.1787	0.7764	0.6695																																		22079.7	19079.1	21779.4	1282.99	22077.8	25771.6
	11.0481	2.1865	0.773	0.6961																																		22080	17939.6	21779.7	1000.93	22078.1	27489.1
	11.0564	2.1841	0.7827	0.733																																		22080.3	15408.2	21780	951.223	22078.4	28191
	11.0647	2.1927	0.7794	0.7166																																		22080.6	17975.6	21780.3	1167.91	22078.8	27155.8
	11.0731	2.1906	0.7834	0.7184																																		22080.9	21746.8	21780.6	1513.76	22079.1	26533.6
	11.0814	2.1923	0.7941	0.7294																																		22081.2	25142.2	21780.9	1494.27	22079.4	22718.9
	11.0897	2.1876	0.7956	0.7091																																		22081.6	27959.5	21781.2	1107.07	22079.7	23747.9
	11.0981	2.1806	0.7995	0.7247																																		22081.9	30614.9	21781.6	588.368	22080	24893
	11.1064	2.1749	0.7822	0.7023																																		22082.2	31848.3	21781.9	184.582	22080.3	31813.9
	11.1147	2.1769	0.7988	0.6924																																		22082.5	32366.7	21782.2	90.3805	22080.6	39207.9
	11.1231	2.176	0.7989	0.6976																																		22082.8	32227.1	21782.5	64.808	22080.9	45789.8
	11.1314	2.1732	0.8015	0.6976																																		22083.1	32844.6	21782.8	88.7654	22081.2	50682.9
	11.1397	2.1716	0.8062	0.715																																		22083.4	33809.5	21783.1	275.037	22081.6	52986.9
	11.1481	2.1742	0.8215	0.6791																																		22083.8	34120.7	21783.4	460.942	22081.9	53006
	11.1564	2.1716	0.8035	0.708																																		22084.1	35125.8	21783.8	564.359	22082.2	49252.4
	11.1647	2.1669	0.8	0.7009																																		22084.4	34499.3	21784.1	529.672	22082.5	39465.7
	11.1731	2.1768	0.7836	0.6672																																		22084.7	34732.5	21784.4	344.295	22082.8	32484.1
	11.1814	2.1861	0.7571	0.6533																																		22085	34354.5	21784.7	127.751	22083.1	29103.7
	11.1897	2.1866	0.7506	0.6863																																		22085.3	35723.3	21785	16.3095	22083.4	26502.4
	11.1981	2.1869	0.7755	0.6939																																		22085.6	36443	21785.3	10.9288	22083.8	26066.5
	11.2064	2.1857	0.7858	0.7185																																		22085.9	37451.9	21785.6	130.425	22084.1	29756.9
	11.2147	2.1909	0.7737	0.7001																																		22086.2	39404.7	21785.9	674.825	22084.4	34676.2
	11.2231	2.1731	0.7556	0.7042																																		22086.6	43922.4	21786.2	1310.09	22084.7	39790.5
	11.2314	2.178	0.768	0.772																																		22086.9	49363.5	21786.6	1707.8	22085	47186.4
	11.2397	2.1916	0.7561	0.7343																																		22087.2	53434.1	21786.9	1621.23	22085.3	54055
	11.2481	2.1861	0.7695	0.7357																																		22087.5	56342.2	21787.2	1156.03	22085.6	58527.3
	11.2564	2.1755	0.7382	0.7284																																		22087.8	59172.2	21787.5	529.228	22085.9	61162.6
	11.2647	2.1806	0.791	0.6749																																		22088.1	60921.6	21787.8	12.095	22086.2	59584.5
	11.2731	2.1694	0.7759	0.6786																																		22088.4	64675.6	21788.1	9.6731	22086.6	57376.2
	11.2814	2.1784	0.7622	0.6753																																		22088.8	66398.3	21788.4	8.764	22086.9	57647.5
	11.2897	2.1861	0.7638	0.6899																																		22089.1	69075.6	21788.8	6.21	22087.2	60442.4
	11.2981	2.1813	0.7486	0.7011																																		22089.4	70577.3	21789.1	68.4529	22087.5	67151.8
	11.3064	2.1831	0.7758	0.717																																		22089.7	70206.1	21789.4	105.96	22087.8	76278.6
	11.3147	2.1766	0.7577	0.7136																																		22090	68920	21789.7	81.6092	22088.1	85476.2
	11.3231	2.1807	0.7797	0.7237																																		22090.3	64371.3	21790	34.9984	22088.4	93071.8
	11.3314	2.185	0.7848	0.7404																																		22090.6	58984.4	21790.3	0.433	22088.8	95201.6
	11.3397	2.1953	0.8062	0.7485																																		22090.9	54714.2	21790.6	0.639	22089.1	90443
	11.3481	2.1893	0.8216	0.7533																																		22091.2	53732.4	21790.9	0.3933	22089.4	79949.5
	11.3564	2.1837	0.8349	0.7483																																		22091.6	55502.8	21791.2	0	22089.7	68501.3
	11.3647	2.1851	0.7674	0.7536																																		22091.9	59146.9	21791.6	0	22090	62094.4
	11.3731	2.1624	0.7862	0.7227																																		22092.2	64878.1	22053.8	0	22090.3	58216.5
	11.3814	2.1622	0.7727	0.7335																																		22092.5	67072.6	22054.1	0	22090.6	57939
	11.3897	2.1791	0.8055	0.7144																																		22092.8	70602.9	22054.4	0	22090.9	62181.8
	11.3981	2.183	0.7708	0.7113																																		22093.1	71154.8	22054.7	0	22091.2	68120.7
	11.4064	2.1933	0.7635	0.7113																																		22093.4	71707.6	22055	0	22091.6	73446.5
	11.4147	2.2071	0.7553	0.72																																		22093.8	73072.4	22055.3	0	22091.9	80798
	11.4231	2.1939	0.7688	0.7144																																		22094.1	76399.3	22055.6	92.0351	22092.2	89698.6
	11.4314	2.1774	0.78	0.7179																																		22094.4	78624	22055.9	241.28	22092.5	100150
	11.4397	2.1852	0.783	0.7407																																		22094.7	79761.5	22056.2	386.02	22092.8	109997
	11.4481	2.191	0.7805	0.6973																																		22095	79714	22056.6	526.712	22093.1	115866
	11.4564	2.1948	0.7535	0.7091																																		22095.3	80285.8	22056.9	662.816	22093.4	115505
	11.4647	2.1836	0.7789	0.702																																		22095.6	83771.6	22057.2	783.453	22093.8	110149
	11.4731	2.1662	0.8057	0.7323																																		22095.9	89638.9	22057.5	898.037	22094.1	103108
	11.4814	2.1645	0.7892	0.7592																																		22096.2	98236.4	22057.8	667.307	22094.4	93129
	11.4897	2.1768	0.8176	0.782																																		22096.6	111160	22058.1	670.771	22094.7	81295.6
	11.4981	2.1739	0.7966	0.7725																																		22096.9	123588	22058.4	586.652	22095	72525.5
	11.5064	2.1803	0.7596	0.7625																																		22097.2	134355	22058.8	511.789	22095.3	72635.6
	11.5147	2.1827	0.8134	0.8014																																		22097.5	142560	22059.1	431.537	22095.6	80320.5
	11.5231	2.187	0.7899	0.7778																																		22097.8	147943	22059.4	377.142	22095.9	92543.2
	11.5314	2.1718	0.7872	0.7616																																		22098.1	151964	22059.7	319.298	22096.2	105655
	11.5397	2.1876	0.7815	0.731																																		22098.4	156331	22060	320.059	22096.6	116495
	11.5481	2.1786	0.7802	0.7539																																		22098.8	163155	22060.3	331.922	22096.9	122630
	11.5564	2.1675	0.7937	0.7776																																		22099.1	174558	22060.6	320.813	22097.2	124854
	11.5647	2.1678	0.7861	0.7845																																		22099.4	187605	22060.9	347.423	22097.5	123355
	11.5731	2.181	0.7707	0.762																																		22099.7	198814	22061.2	434.691	22097.8	121235
	11.5814	2.1639	0.753	0.7319																																		22100	212811	22061.6	702.86	22098.1	122037
	11.5897	2.172	0.7678	0.7846																																		22100.3	230857	22061.9	1067.69	22098.4	125153
	11.5981	2.1832	0.7627	0.7545																																		22100.6	250322	22062.2	1524.61	22098.8	129658
	11.6064	2.1816	0.7721	0.7549																																		22100.9	266715	22062.5	2045.32	22099.1	137818
	11.6147	2.1663	0.7797	0.7138																																		22101.2	280605	22062.8	2476.16	22099.4	151460
	11.6231	2.188	0.7667	0.6541																																		22101.6	292823	22063.1	2827.37	22099.7	171476
	11.6314	2.1822	0.766	0.704																																		22101.9	298832	22063.4	3736.45	22100	192883
	11.6397	2.1837	0.7619	0.7262																																		22102.2	300368	22063.8	3942.01	22100.3	209916
	11.6481	2.1777	0.763	0.7058																																		22102.5	299476	22064.1	4261.79	22100.6	221726
	11.6564	2.1789	0.7817	0.697																																		22102.8	301840	22064.4	4402.12	22100.9	229632
	11.6647	2.1904	0.7414	0.7105																																		22103.1	305723	22064.7	4466.56	22101.2	236485
	11.6731	2.1753	0.7342	0.7437																																		22103.4	310260	22065	4401.47	22101.6	245199
	11.6814	2.1784	0.7367	0.7584																																		22103.8	315900	22065.3	3994.52	22101.9	256765
	11.6897	2.1768	0.7793	0.7624																																		22104.1	323406	22065.6	3409.05	22102.2	268849
	11.6981	2.1731	0.7899	0.7452																																		22104.4	328342	22065.9	2706.97	22102.5	284718
	11.7064	2.1769	0.7866	0.7227																																		22104.7	333178	22066.2	2098.91	22102.8	303721
	11.7147	2.1792	0.8123	0.6973																																		22105	336735	22066.6	1669.8	22103.1	322859
	11.7231	2.1762	0.8163	0.7035																																		22105.3	343086	22066.9	1554.42	22103.4	339784
	11.7314	2.1772	0.7768	0.7355																																		22105.6	355971	22067.2	1540.56	22103.8	352346
	11.7397	2.1845	0.7804	0.7274																																		22105.9	372708	22067.5	1716.05	22104.1	360098
	11.7481	2.1946	0.7885	0.7371																																		22106.2	384309	22067.8	1940.84	22104.4	362899
	11.7564	2.1881	0.7762	0.7398																																		22106.6	396254	22068.1	2128.17	22104.7	360810
	11.7647	2.1896	0.7906	0.717																																		22106.9	405458	22068.4	2266.63	22105	354873
	11.7731	2.1661	0.7556	0.7473																																		22107.2	407676	22068.8	2433.91	22105.3	348512
	11.7814	2.1714	0.7932	0.7378																																		22107.5	409100	22069.1	19.0084	22105.6	343705
	11.7897	2.1757	0.777	0.7361																																		22107.8	409811	22069.4	6.5616	22105.9	337773
	11.7981	2.1735	0.8084	0.718																																		22108.1	406725	22069.7	0	22106.2	333985
	11.8064	2.1782	0.81	0.6945																																		22108.4	402663	22070	0	22106.6	334415
	11.8147	2.1796	0.8407	0.707																																		22108.8	401452	22070.3	198.484	22106.9	341856
	11.8231	2.1711	0.7792	0.716																																		22109.1	404998	22070.6	929.532	22107.2	351024
	11.8314	2.1659	0.7948	0.6518																																		22109.4	410565	22070.9	1955.76	22107.5	366908
	11.8397	2.1718	0.774	0.6322																																		22109.7	415495	22071.2	3446.33	22107.8	388079
	11.8481	2.1805	0.7927	0.6622																																		22110	414933	22071.6	5184.76	22108.1	405951
	11.8564	2.1823	0.7901	0.6926																																		22110.3	409863	22071.9	6837.84	22108.4	417595
	11.8647	2.1876	0.765	0.6903																																		22110.6	401877	22072.2	5202.37	22108.8	421203
	11.8731	2.1603	0.7584	0.7277																																		22110.9	392843	22072.5	6930.34	22109.1	416627
	11.8814	2.165	0.7491	0.7184																																		22111.2	381236	22072.8	8289.93	22109.4	404430
	11.8897	2.1663	0.7652	0.71																																		22111.6	371307	22073.1	9374.48	22109.7	384309
	11.8981	2.1797	0.7878	0.7027																																		22111.9	368936	22073.4	9993.07	22110	359486
	11.9064	2.1839	0.8075	0.6972																																		22112.2	373160	22073.8	10307.9	22110.3	338769
	11.9147	2.1809	0.7851	0.7293																																		22112.5	380504	22074.1	10329.7	22110.6	332670
	11.9231	2.1801	0.7461	0.7492																																		22112.8	392513	22074.4	9995.45	22110.9	336274
	11.9314	2.1814	0.7692	0.7039																																		22113.1	412006	22074.7	9274.03	22111.2	342662
	11.9397	2.1693	0.7581	0.7243																																		22113.4	436783	22075	8103.9	22111.6	351487
	11.9481	2.1706	0.7553	0.707																																		22113.8	465233	22075.3	6838.57	22111.9	357427
	11.9564	2.1834	0.7957	0.7453																																		22114.1	496440	22075.6	5779.02	22112.2	358076
	11.9647	2.1846	0.7801	0.71																																		22114.4	527732	22075.9	5156.41	22112.5	355537
	11.9731	2.1687	0.8108	0.707																																		22114.7	559752	22076.2	5433.23	22112.8	359578
	11.9814	2.1706	0.795	0.6779																																		22115	588735	22076.6	6898.17	22113.1	367728
	11.9897	2.1768	0.7645	0.672																																		22115.3	613747	22076.9	8841.93	22113.4	379277
	11.9981	2.185	0.7814	0.6385																																		22115.6	632639	22077.2	10823.2	22113.8	390847
	12.0064	2.1864	0.741	0.6659																																		22115.9	646995	22077.5	13194.6	22114.1	402748
	12.0147	2.1806	0.7497	0.6745																																		22116.2	664057	22077.8	15281	22114.4	416387
	12.0231	2.1855	0.7819	0.7082																																		22116.6	698194	22078.1	16507	22114.7	433430
	12.0314	2.1729	0.8004	0.6681																																		22116.9	753770	22078.4	14078	22115	454557
	12.0397	2.1657	0.7904	0.6379																																		22117.2	833464	22078.8	13107.2	22115.3	485613
	12.0481	2.1446	0.799	0.6382																																		22117.5	928689	22079.1	11154.2	22115.6	521405
	12.0564	2.1521	0.8087	0.6813																																		22117.8	1029490	22079.4	9369.26	22115.9	554686
	12.0647	2.1482	0.7978	0.6983																																		22118.1	1133990	22079.7	6470.34	22116.2	583735
	12.0731	2.1512	0.7995	0.699																																		22118.4	1235580	22080	7600.19	22116.6	605155
	12.0814	2.165	0.7985	0.6869																																		22118.8	1333590	22080.3	10361.8	22116.9	628016
	12.0897	2.161	0.8016	0.6623																																		22119.1	1424120	22080.6	14684.9	22117.2	658730
	12.0981	2.1381	0.7999	0.6536																																		22119.4	1499850	22080.9	19888.5	22117.5	699906
	12.1064	2.1568	0.7836	0.6494																																		22119.7	1561020	22081.2	25475	22117.8	753115
	12.1147	2.1609	0.7956	0.6641																																		22120	1611540	22081.6	30087.8	22118.1	816587
	12.1231	2.156	0.7933	0.691																																		22120.3	1662100	22081.9	32754.8	22118.4	885249
	12.1314	2.1628	0.7569	0.6893																																		22120.6	1724120	22082.2	33183.8	22118.8	960651
	12.1397	2.1723	0.7855	0.6577																																		22120.9	1805000	22082.5	30766.8	22119.1	1041160
	12.1481	2.1719	0.79	0.6511																																		22121.2	1908880	22082.8	27438	22119.4	1118610
	12.1564	2.1733	0.7739	0.682																																		22121.6	2022420	22083.1	25328.9	22119.7	1186260
	12.1647	2.1657	0.8044	0.6792																																		22121.9	2128190	22083.4	23566.8	22120	1237120
	12.1731	2.1691	0.7972	0.6872																																		22122.2	2214020	22083.8	22699.5	22120.3	1264610
	12.1814	2.1555	0.7912	0.6869																																		22122.5	2268980	22084.1	22775.9	22120.6	1281610
	12.1897	2.1575	0.785	0.7188																																		22122.8	2298450	22084.4	22126.8	22120.9	1306020
	12.1981	2.1459	0.7852	0.7082																																		22123.1	2312300	22084.7	21071.1	22121.2	1340640
	12.2064	2.1497	0.8119	0.6927																																		22123.4	2319240	22085	20013.8	22121.6	1392820
	12.2147	2.1578	0.8169	0.6521																																		22123.8	2335550	22085.3	19722.4	22121.9	1458840
	12.2231	2.1561	0.8418	0.6873																																		22124.1	2366600	22085.6	19461.8	22122.2	1528810
	12.2314	2.1689	0.8303	0.694																																		22124.4	2410710	22085.9	19839.1	22122.5	1597420
	12.2397	2.1769	0.8386	0.6967																																		22124.7	2462600	22086.2	17900	22122.8	1662950
	12.2481	2.1735	0.8509	0.7175																																		22125	2504040	22086.6	18458.8	22123.1	1716370
	12.2564	2.16	0.8285	0.704																																		22125.3	2513930	22086.9	19982.2	22123.4	1742270
	12.2647	2.1591	0.793	0.6937																																		22125.6	2496940	22087.2	22050.6	22123.8	1749970
	12.2731	2.162	0.7659	0.7075																																		22125.9	2463690	22087.5	25326.9	22124.1	1760600
	12.2814	2.1662	0.8036	0.7042																																		22126.2	2430730	22087.8	29468.7	22124.4	1780970
	12.2897	2.1646	0.8014	0.7141																																		22126.6	2404830	22088.1	34294.4	22124.7	1811430
	12.2981	2.1744	0.8074	0.6781																																		22126.9	2380130	22088.4	39790.9	22125	1848320
	12.3064	2.1719	0.7893	0.6659																																		22127.2	2347930	22088.8	43888.8	22125.3	1885640
	12.3147	2.1682	0.7726	0.6777																																		22127.5	2299680	22089.1	44826	22125.6	1910100
	12.3231	2.1703	0.7789	0.6825																																		22127.8	2227540	22089.4	43209.8	22125.9	1913330
	12.3314	2.1637	0.7938	0.6796																																		22128.1	2146130	22089.7	40445.9	22126.2	1895750
	12.3397	2.1593	0.7917	0.6846																																		22128.4	2064690	22090	38541.7	22126.6	1852950
	12.3481	2.1684	0.8058	0.6591																																		22128.8	1989560	22090.3	37815	22126.9	1792450
	12.3564	2.1722	0.7643	0.7027																																		22129.1	1922130	22090.6	37315	22127.2	1726830
	12.3647	2.1662	0.7578	0.7109																																		22129.4	1852090	22090.9	36642.5	22127.5	1669030
	12.3731	2.1723	0.7778	0.7275																																		22129.7	1773480	22091.2	35785.5	22127.8	1625130
	12.3814	2.1781	0.8022	0.6709																																		22130	1692910	22091.6	35001.9	22128.1	1588880
	12.3897	2.1707	0.7871	0.6425																																		22130.3	1625590	22091.9	34257	22128.4	1556410
	12.3981	2.1765	0.7613	0.6858																																		22130.6	1576170	22092.2	32694.1	22128.8	1518790
	12.4064	2.1797	0.7631	0.7278																																		22130.9	1531330	22092.5	33398.1	22129.1	1477460
	12.4147	2.1752	0.7832	0.707																																		22131.2	1474740	22092.8	35915.8	22129.4	1433700
	12.4231	2.1578	0.811	0.7121																																		22131.6	1408300	22093.1	39547.9	22129.7	1377970
	12.4314	2.1641	0.7985	0.7097																																		22131.9	1334530	22093.4	42280.1	22130	1313020
	12.4397	2.1574	0.8077	0.7449																																		22132.2	1256430	22093.8	46180.7	22130.3	1251450
	12.4481	2.1579	0.7993	0.7099																																		22132.5	1186200	22094.1	48502.6	22130.6	1190750
	12.4564	2.155	0.7895	0.7147																																		22132.8	1126010	22094.4	47436.4	22130.9	1141100
	12.4647	2.1639	0.7687	0.7421																																		22133.1	1069820	22094.7	45058.3	22131.2	1103500
	12.4731	2.1797	0.7953	0.6908																																		22133.4	1020430	22095	45844.7	22131.6	1078310
	12.4814	2.1632	0.8348	0.6843																																		22133.8	975220	22095.3	47398.8	22131.9	1064870
	12.4897	2.1765	0.7991	0.7211																																		22134.1	936879	22095.6	54922.6	22132.2	1053910
	12.4981	2.1739	0.836	0.6959																																		22134.4	904944	22095.9	64307.7	22132.5	1041160
	12.5064	2.1671	0.8083	0.6599																																		22134.7	879721	22096.2	73107.1	22132.8	1016480
	12.5147	2.1749	0.7603	0.6722																																		22135	857267	22096.6	81970.2	22133.1	970655
	12.5231	2.1713	0.7788	0.6638																																		22135.3	828331	22096.9	88201.8	22133.4	912192
	12.5314	2.1778	0.7981	0.693																																		22135.6	789681	22097.2	93638.6	22133.8	850372
	12.5397	2.174	0.803	0.6676																																		22135.9	744713	22097.5	96902.3	22134.1	786357
	12.5481	2.1651	0.7806	0.7293																																		22136.2	706040	22097.8	101410	22134.4	722629
	12.5564	2.1708	0.8132	0.7436																																		22136.6	679133	22098.1	107419	22134.7	667376
	12.5647	2.1567	0.7724	0.7206																																		22136.9	655094	22098.4	114574	22135	628225
	12.5731	2.1602	0.7323	0.6982																																		22137.2	637406	22098.8	123206	22135.3	604724
	12.5814	2.1629	0.7586	0.6968																																		22137.5	622865	22099.1	132111	22135.6	588900
	12.5897	2.1557	0.7758	0.7053																																		22137.8	609028	22099.4	140115	22135.9	571925
	12.5981	2.1546	0.7647	0.705																																		22138.1	595774	22099.7	142690	22136.2	550991
	12.6064	2.1576	0.7572	0.6991																																		22138.4	577242	22100	141167	22136.6	529902
	12.6147	2.1503	0.791	0.7151																																		22138.8	558732	22100.3	141674	22136.9	514298
	12.6231	2.1687	0.8024	0.6556																																		22139.1	542927	22100.6	144159	22137.2	502547
	12.6314	2.1622	0.7853	0.6957																																		22139.4	527132	22100.9	149141	22137.5	496809
	12.6397	2.1641	0.8275	0.755																																		22139.7	503991	22101.2	156738	22137.8	494487
	12.6481	2.1688	0.8246	0.7466																																		22140	470543	22101.6	169405	22138.1	491111
	12.6564	2.16	0.8055	0.7187																																		22140.3	434085	22101.9	186162	22138.4	482514
	12.6647	2.1672	0.7529	0.7152																																		22140.6	398904	22102.2	202102	22138.8	464200
	12.6731	2.1712	0.7464	0.7174																																		22140.9	365395	22102.5	216508	22139.1	442227
	12.6814	2.1635	0.7679	0.7085																																		22141.2	339396	22102.8	231852	22139.4	418267
	12.6897	2.1793	0.7863	0.6936																																		22141.6	323433	22103.1	242163	22139.7	394234
	12.6981	2.1696	0.8031	0.7035																																		22141.9	315993	22103.4	245383	22140	375608
	12.7064	2.1675	0.7385	0.7394																																		22142.2	311161	22103.8	246711	22140.3	361585
	12.7147	2.1744	0.7583	0.7126																																		22142.5	306055	22104.1	247817	22140.6	349849
	12.7231	2.1762	0.7571	0.6937																																		22142.8	304659	22104.4	253582	22140.9	340551
	12.7314	2.1735	0.7563	0.6888																																		22143.1	300646	22104.7	265863	22141.2	332965
	12.7397	2.1811	0.7788	0.7009																																		22143.4	292710	22105	284673	22141.6	321514
	12.7481	2.1774	0.8117	0.6963																																		22143.8	283158	22105.3	308796	22141.9	307449
	12.7564	2.1748	0.8315	0.7005																																		22144.1	273252	22105.6	335693	22142.2	290640
	12.7647	2.1735	0.824	0.7165																																		22144.4	262390	22105.9	354164	22142.5	267829
	12.7731	2.1724	0.8162	0.7673																																		22144.7	251337	22106.2	363349	22142.8	245478
	12.7814	2.177	0.8002	0.7827																																		22145	240484	22106.6	359833	22143.1	226620
	12.7897	2.1801	0.8327	0.7847																																		22145.3	230715	22106.9	344131	22143.4	213908
	12.7981	2.1657	0.8224	0.7605																																		22145.6	223770	22107.2	323989	22143.8	204387
	12.8064	2.1677	0.7957	0.7535																																		22145.9	221893	22107.5	308207	22144.1	199267
	12.8147	2.1737	0.7702	0.7397																																		22146.2	221062	22107.8	299343	22144.4	197556
	12.8231	2.1663	0.8151	0.7256																																		22146.6	218498	22108.1	292785	22144.7	197118
	12.8314	2.167	0.7835	0.763																																		22146.9	215548	22108.4	284894	22145	193177
	12.8397	2.1871	0.8099	0.8205																																		22147.2	211844	22108.8	276855	22145.3	187008
	12.8481	2.18	0.8231	0.7715																																		22147.5	207145	22109.1	269392	22145.6	181217
	12.8564	2.1853	0.7746	0.7245																																		22147.8	199838	22109.4	261807	22145.9	176241
	12.8647	2.1863	0.7709	0.7413																																		22148.1	193095	22109.7	258260	22146.2	171759
	12.8731	2.1853	0.7845	0.7537																																		22148.4	185164	22110	260322	22146.6	167314
	12.8814	2.1816	0.8075	0.7451																																		22148.8	181464	22110.3	262780	22146.9	162818
	12.8897	2.1806	0.7848	0.7702																																		22149.1	181167	22110.6	262526	22147.2	158910
	12.8981	2.1779	0.7745	0.7476																																		22149.4	179882	22110.9	267899	22147.5	159358
	12.9064	2.1841	0.7442	0.7291																																		22149.7	182077	22111.2	276089	22147.8	162713
	12.9147	2.19	0.7795	0.7267																																		22150	188158	22111.6	285474	22148.1	164198
	12.9231	2.1975	0.7957	0.7532																																		22150.3	193142	22111.9	290488	22148.4	162654
	12.9314	2.1981	0.7719	0.7574																																		22150.6	192665	22112.2	290460	22148.8	156538
	12.9397	2.2012	0.775	0.7405																																		22150.9	188586	22112.5	287596	22149.1	149865
	12.9481	2.201	0.7797	0.7409																																		22151.2	187842	22112.8	290327	22149.4	144137
	12.9564	2.1939	0.7763	0.6888																																		22151.6	190532	22113.1	298470	22149.7	139791
	12.9647	2.1927	0.7806	0.754																																		22151.9	192742	22113.4	312714	22150	137291
	12.9731	2.185	0.7726	0.74																																		22152.2	191883	22113.8	334947	22150.3	139380
	12.9814	2.1918	0.7637	0.7245																																		22152.5	189440	22114.1	365510	22150.6	142360
	12.9897	2.1979	0.8168	0.7193																																		22152.8	187387	22114.4	402363	22150.9	146998
	12.9981	2.19	0.784	0.7788																																		22153.1	182682	22114.7	439205	22151.2	153940
	13.0064	2.1984	0.7738	0.7784																																		22153.4	172305	22115	472640	22151.6	160346
	13.0147	2.2025	0.7817	0.7544																																		22153.8	157909	22115.3	503854	22151.9	162912
	13.0231	2.2007	0.7827	0.7443																																		22154.1	142346	22115.6	535166	22152.2	160641
	13.0314	2.1929	0.7911	0.7724																																		22154.4	135774	22115.9	560482	22152.5	156378
	13.0397	2.1987	0.7969	0.7893																																		22154.7	127999	22116.2	586422	22152.8	152925
	13.0481	2.2135	0.7848	0.815																																		22155	122445	22116.6	609855	22153.1	149869
	13.0564	2.2186	0.8269	0.805																																		22155.3	120128	22116.9	630952	22153.4	146667
	13.0647	2.2159	0.8024	0.7843																																		22155.6	113461	22117.2	656266	22153.8	141305
	13.0731	2.2203	0.7931	0.7646																																		22155.9	111364	22117.5	689582	22154.1	133282
	13.0814	2.2191	0.7911	0.7574																																		22156.2	106534	22117.8	736555	22154.4	127272
	13.0897	2.2052	0.8063	0.7349																																		22156.6	105438	22118.1	792726	22154.7	123283
	13.0981	2.2056	0.8058	0.7189																																		22156.9	101939	22118.4	858585	22155	119702
	13.1064	2.2022	0.7799	0.7808																																		22157.2	96649.3	22118.8	934231	22155.3	120453
	13.1147	2.2067	0.7713	0.8227																																		22157.5	95403.6	22119.1	1022570	22155.6	125616
	13.1231	2.2144	0.7964	0.8033																																		22157.8	96159.9	22119.4	1118010	22155.9	133301
	13.1314	2.2092	0.7593	0.8076																																		22158.1	98067	22119.7	1204200	22156.2	138035
	13.1397	2.1982	0.8153	0.7946																																		22158.4	97107.4	22120	1269620	22156.6	139825
	13.1481	2.2013	0.7686	0.8079																																		22158.8	93133.2	22120.3	1309370	22156.9	139564
	13.1564	2.2189	0.7886	0.7821																																		22159.1	86852.1	22120.6	1324850	22157.2	135879
	13.1647	2.2024	0.8085	0.7325																																		22159.4	78765.4	22120.9	1326360	22157.5	126098
	13.1731	2.213	0.7944	0.736																																		22159.7	74531.9	22121.2	1340130	22157.8	111034
	13.1814	2.2152	0.7852	0.7664																																		22160	75317.7	22121.6	1382070	22158.1	98621.7
	13.1897	2.2157	0.7845	0.7997																																		22160.3	81293.6	22121.9	1453010	22158.4	90117.8
	13.1981	2.2179	0.7749	0.785																																		22160.6	91551.9	22122.2	1545400	22158.8	80119.7
	13.2064	2.2112	0.7567	0.7662																																		22160.9	103671	22122.5	1646260	22159.1	72609.3
	13.2147	2.2319	0.7214	0.7766																																		22161.2	117472	22122.8	1746200	22159.4	73900.7
	13.2231	2.234	0.7637	0.7572																																		22161.6	131783	22123.1	1835590	22159.7	76530.6
	13.2314	2.2277	0.7628	0.7742																																		22161.9	143213	22123.4	1901090	22160	84265.6
	13.2397	2.2181	0.7692	0.7421																																		22162.2	150301	22123.8	1939830	22160.3	87779.8
	13.2481	2.2166	0.7801	0.7426																																		22162.5	154281	22124.1	1949200	22160.6	92637.9
	13.2564	2.2096	0.7503	0.775																																		22162.8	156229	22124.4	1944000	22160.9	97874.6
	13.2647	2.2161	0.7451	0.8053																																		22163.1	152800	22124.7	1936010	22161.2	103072
	13.2731	2.2177	0.7881	0.8011																																		22163.4	144739	22125	1927130	22161.6	109597
	13.2814	2.2234	0.7674	0.7672																																		22163.8	133580	22125.3	1923260	22161.9	115042
	13.2897	2.2235	0.7841	0.7699																																		22164.1	121607	22125.6	1922200	22162.2	116187
	13.2981	2.2331	0.7705	0.8089																																		22164.4	109489	22125.9	1914940	22162.5	113782
	13.3064	2.2195	0.8019	0.8203																																		22164.7	94336.4	22126.2	1897430	22162.8	106143
	13.3147	2.2253	0.7943	0.8046																																		22165	89155.9	22126.6	1870470	22163.1	97572.2
	13.3231	2.2129	0.7886	0.7707																																		22165.3	88274.1	22126.9	1843600	22163.4	93950.1
	13.3314	2.2153	0.7593	0.7644																																		22165.6	91563.8	22127.2	1818570	22163.8	91802.7
	13.3397	2.2223	0.7696	0.7743																																		22165.9	98552.5	22127.5	1793490	22164.1	88045.7
	13.3481	2.2303	0.7968	0.7169																																		22166.2	106450	22127.8	1763200	22164.4	79727.3
	13.3564	2.2182	0.786	0.7726																																		22166.6	111859	22128.1	1726430	22164.7	77865.9
	13.3647	2.2269	0.7864	0.7908																																		22166.9	116027	22128.4	1685750	22165	72285.4
	13.3731	2.2203	0.7806	0.8259																																		22167.2	116453	22128.8	1646860	22165.3	70923.3
	13.3814	2.2234	0.7878	0.8007																																		22167.5	114103	22129.1	1608640	22165.6	68915.1
	13.3897	2.2207	0.7777	0.7564																																		22167.8	110432	22129.4	1562280	22165.9	63804.3
	13.3981	2.2341	0.7695	0.7																																		22168.1	108920	22129.7	1507380	22166.2	57443.4
	13.4064	2.2399	0.743	0.7106																																		22168.4	108702	22130	1445590	22166.6	51835.5
	13.4147	2.237	0.7583	0.738																																		22168.8	107566	22130.3	1377200	22166.9	47976.4
	13.4231	2.2369	0.7509	0.7643																																		22169.1	103881	22130.6	1314400	22167.2	46374.2
	13.4314	2.2366	0.773	0.8251																																		22169.4	99512.1	22130.9	1258770	22167.5	47390
	13.4397	2.2472	0.8204	0.801																																		22169.7	98175.8	22131.2	1213660	22167.8	49486.2
	13.4481	2.2409	0.7804	0.7674																																		22170	96578.7	22131.6	1172630	22168.1	52422.6
	13.4564	2.2438	0.8066	0.7351																																		22170.3	95935	22131.9	1130480	22168.4	54055.9
	13.4647	2.2392	0.7766	0.7685																																		22170.6	98182.1	22132.2	1084520	22168.8	55156
	13.4731	2.2271	0.7741	0.8035																																		22170.9	99995.8	22132.5	1032320	22169.1	53960.7
	13.4814	2.2134	0.7712	0.7932																																		22171.2	97138.1	22132.8	979179	22169.4	48967
	13.4897	2.2368	0.8016	0.7365																																		22171.6	91361.2	22133.1	931261	22169.7	41425.1
	13.4981	2.2312	0.7845	0.7264																																		22171.9	84220.5	22133.4	889406	22170	35417.4
	13.5064	2.2377	0.7907	0.7558																																		22172.2	76519	22133.8	860022	22170.3	33399.5
	13.5147	2.2315	0.7853	0.7472																																		22172.5	69930.4	22134.1	837731	22170.6	30337
	13.5231	2.2462	0.7686	0.7447																																		22172.8	60614.3	22134.4	818641	22170.9	31199.5
	13.5314	2.2522	0.7687	0.7462																																		22173.1	57576.6	22134.7	790582	22171.2	31153.8
	13.5397	2.2357	0.7419	0.7316																																		22173.4	56565	22135	745444	22171.6	29583.9
	13.5481	2.2378	0.7929	0.7209																																		22173.8	55296.3	22135.3	687290	22171.9	27740.8
	13.5564	2.2356	0.8103	0.719																																		22174.1	54696	22135.6	625253	22172.2	28248.4
	13.5647	2.2453	0.7823	0.744																																		22174.4	54436.3	22135.9	572744	22172.5	29538.5
	13.5731	2.2269	0.753	0.7558																																		22174.7	55219.4	22136.2	536755	22172.8	29789
	13.5814	2.2408	0.7523	0.7382																																		22175	57123.4	22136.6	517382	22173.1	28164.1
	13.5897	2.2372	0.7644	0.719																																		22175.3	58426.4	22136.9	509236	22173.4	25791.5
	13.5981	2.2575	0.8064	0.7319																																		22175.6	58768.9	22137.2	511851	22173.8	23501.1
	13.6064	2.2443	0.804	0.7517																																		22175.9	58132.3	22137.5	520618	22174.1	19970.4
	13.6147	2.2435	0.7636	0.7313																																		22176.2	55318.2	22137.8	525042	22174.4	19389.1
	13.6231	2.2342	0.7807	0.73																																		22176.6	49482.6	22138.1	519322	22174.7	19377
	13.6314	2.237	0.7776	0.7175																																		22176.9	43883.6	22138.4	501055	22175	19214.2
	13.6397	2.2463	0.778	0.7314																																		22177.2	39659.5	22138.8	471365	22175.3	17638.1
	13.6481	2.2317	0.7906	0.7596																																		22177.5	34623.4	22139.1	434528	22175.6	14655.7
	13.6564	2.2429	0.7601	0.7419																																		22177.8	33772.8	22139.4	402755	22175.9	12130.4
	13.6647	2.2403	0.756	0.7914																																		22178.1	34322.1	22139.7	381824	22176.2	11570.2
	13.6731	2.2324	0.7694	0.7636																																		22178.4	36441.3	22140	370717	22176.6	11720.6
	13.6814	2.2455	0.738	0.7816																																		22178.8	39558.4	22140.3	365937	22176.9	11824.8
	13.6897	2.2416	0.7492	0.767																																		22179.1	42314.4	22140.6	361107	22177.2	11196.8
	13.6981	2.2396	0.7554	0.7026																																		22179.4	42276.1	22140.9	352365	22177.5	9744.91
	13.7064	2.2211	0.7397	0.7238																																		22179.7	39713.4	22141.2	339583	22177.8	7734.91
	13.7147	2.2294	0.7731	0.7298																																		22180	35259	22141.6	322990	22178.1	6056.07
	13.7231	2.2369	0.8074	0.7087																																		22180.3	29429.5	22141.9	304315	22178.4	4620
	13.7314	2.2416	0.8237	0.6806																																		22180.6	24042.9	22142.2	293275	22178.8	5041.86
	13.7397	2.2306	0.7883	0.7153																																		22180.9	20967.9	22142.5	284871	22179.1	4527.92
	13.7481	2.2428	0.7949	0.7223																																		22181.2	20106.1	22142.8	271957	22179.4	5571.01
	13.7564	2.24	0.8112	0.7038																																		22181.6	19649	22143.1	249935	22179.7	7248.27
	13.7647	2.2407	0.8038	0.6804																																		22181.9	19510.3	22143.4	228722	22180	9512.9
	13.7731	2.2319	0.8085	0.7462																																		22182.2	23221.4	22143.8	212304	22180.3	11058.1
	13.7814	2.2329	0.7842	0.7273																																		22182.5	21527	22144.1	201154	22180.6	11956.9
	13.7897	2.244	0.7802	0.7178																																		22182.8	18773	22144.4	190523	22180.9	13533
	13.7981	2.2547	0.7666	0.7552																																		22183.1	17178.4	22144.7	180264	22181.2	17441.8
	13.8064	2.2384	0.7914	0.7009																																		22183.4	16877.3	22145	171379	22181.6	22514
	13.8147	2.2499	0.7793	0.6811																																		22183.8	13993.5	22145.3	166725	22181.9	25438.7
	13.8231	2.247	0.7448	0.6993																																		22184.1	11207.2	22145.6	168751	22182.2	24891.7
	13.8314	2.2424	0.7446	0.7193																																		22184.4	9149.91	22145.9	175629	22182.5	20388.5
	13.8397	2.252	0.7901	0.7348																																		22184.7	9346.77	22146.2	181446	22182.8	14571.5
	13.8481	2.2446	0.7984	0.7295																																		22185	9625.7	22146.6	183024	22183.1	9036.97
	13.8564	2.2501	0.7905	0.738																																		22185.3	10042.4	22146.9	179182	22183.4	6025.9
	13.8647	2.2529	0.7866	0.7751																																		22185.6	9458.32	22147.2	170008	22183.8	4004.42
	13.8731	2.2421	0.7082	0.7879																																		22185.9	8053.97	22147.5	155612	22184.1	2298.83
	13.8814	2.2461	0.7589	0.7552																																		22186.2	5580.14	22147.8	140542	22184.4	992.069
	13.8897	2.2433	0.7308	0.7625																																		22186.6	2786.79	22148.1	128006	22184.7	566.887
	13.8981	2.2458	0.7801	0.7438																																		22186.9	2815.04	22148.4	122818	22185	2668.78
	13.9064	2.2416	0.7584	0.719																																		22187.2	4895.9	22148.8	126344	22185.3	3636.89
	13.9147	2.2353	0.774	0.7268																																		22187.5	7475.87	22149.1	131226	22185.6	4368.02
	13.9231	2.2362	0.7906	0.726																																		22187.8	9747.6	22149.4	139143	22185.9	4554.93
	13.9314	2.2336	0.7482	0.7237																																		22188.1	11179.3	22149.7	142353	22186.2	4390.8
	13.9397	2.2387	0.7611	0.7554																																		22188.4	11369.6	22150	137767	22186.6	4096.71
	13.9481	2.2364	0.7549	0.7572																																		22188.8	10875.2	22150.3	124626	22186.9	4065.58
	13.9564	2.2507	0.7618	0.7341																																		22189.1	9625.34	22150.6	109775	22187.2	4605.72
	13.9647	2.256	0.8064	0.6841																																		22189.4	6901.98	22150.9	99655.1	22187.5	5091.58
	13.9731	2.2541	0.7736	0.72																																		22189.7	4269.93	22151.2	97962.6	22187.8	5415.62
	13.9814	2.2507	0.7419	0.6924																																		22190	2752.79	22151.6	102496	22188.1	5561.69
	13.9897	2.2439	0.7657	0.7249																																		22190.3	2362.34	22151.9	112305	22188.4	5344.65
	13.9981	2.2377	0.7907	0.6988																																		22190.6	3649.03	22152.2	122385	22188.8	4977.82
	14.0064	2.2524	0.7822	0.7021																																		22190.9	6738.51	22152.5	127918	22189.1	4342.51
	14.0147	2.2503	0.7609	0.7057																																		22191.2	10373	22152.8	129316	22189.4	3828.91
	14.0231	2.247	0.7258	0.685																																		22191.6	12178.9	22153.1	128043	22189.7	3617.84
	14.0314	2.2317	0.7686	0.6668																																		22191.9	11753.3	22153.4	122260	22190	3689.84
	14.0397	2.2291	0.7722	0.6822																																		22192.2	10317.5	22153.8	122965	22190.3	3603.85
	14.0481	2.2247	0.7663	0.6838																																		22192.5	8932.75	22154.1	125857	22190.6	3114.53
	14.0564	2.2306	0.7577	0.721																																		22192.8	7754.56	22154.4	127487	22190.9	2243.14
	14.0647	2.2303	0.7448	0.6816																																		22193.1	6422.78	22154.7	123940	22191.2	1323.71
	14.0731	2.2344	0.7088	0.6821																																		22193.4	5141.83	22155	115282	22191.6	456.732
	14.0814	2.2503	0.7543	0.7092																																		22193.8	3795.14	22155.3	105282	22191.9	684.315
	14.0897	2.2393	0.7419	0.6829																																		22194.1	2118.64	22155.6	98676.3	22192.2	1085.11
	14.0981	2.2355	0.7241	0.6734																																		22194.4	1320.3	22155.9	97100.1	22192.5	1431.12
	14.1064	2.2369	0.742	0.6895																																		22194.7	1670.89	22156.2	101808	22192.8	1722.42
	14.1147	2.2366	0.7317	0.683																																		22195	2558.57	22156.6	104747	22193.1	1421.51
	14.1231	2.2353	0.7307	0.7152																																		22195.3	3447.36	22156.9	105171	22193.4	862.524
	14.1314	2.246	0.7593	0.6723																																		22195.6	4714.74	22157.2	103880	22193.8	349.283
	14.1397	2.2305	0.7533	0.6992																																		22195.9	5376.97	22157.5	99810.8	22194.1	271.694
	14.1481	2.2461	0.7528	0.6842																																		22196.2	4917.58	22157.8	98546.5	22194.4	848.532
	14.1564	2.2468	0.7511	0.6904																																		22196.6	3511.6	22158.1	99155.6	22194.7	1862.13
	14.1647	2.2517	0.7316	0.7107																																		22196.9	2425.38	22158.4	101306	22195	2894.12
	14.1731	2.2538	0.7473	0.7319																																		22197.2	1957.15	22158.8	106651	22195.3	3317.72
	14.1814	2.2589	0.7764	0.7043																																		22197.5	2627.27	22159.1	110537	22195.6	2982.1
	14.1897	2.2343	0.7796	0.6921																																		22197.8	3904.95	22159.4	111656	22195.9	2085.02
	14.1981	2.2287	0.7425	0.6863																																		22198.1	4780.03	22159.7	108566	22196.2	967.583
	14.2064	2.2314	0.7867	0.6842																																		22198.4	5224.5	22160	104532	22196.6	664.399
	14.2147	2.2407	0.7528	0.6975																																		22198.8	5055.63	22160.3	99691.9	22196.9	1548.01
	14.2231	2.2341	0.7247	0.7503																																		22199.1	4069.29	22160.6	94501	22197.2	2496.45
	14.2314	2.2304	0.7377	0.7386																																		22199.4	2996.57	22160.9	91327.3	22197.5	3461.1
	14.2397	2.2381	0.7271	0.7118																																		22199.7	1923.58	22161.2	90554.9	22197.8	4321.33
	14.2481	2.2443	0.7578	0.6742																																		22200	1140.57	22161.6	92512.9	22198.1	4377.86
	14.2564	2.2447	0.7437	0.7047																																		22200.3	1087.59	22161.9	97410.3	22198.4	3717.65
	14.2647	2.246	0.7496	0.6853																																		22200.6	1114.68	22162.2	102821	22198.8	2857.35
	14.2731	2.2314	0.7407	0.6743																																		22200.9	2352.77	22162.5	110396	22199.1	2043.37
	14.2814	2.2364	0.7338	0.6982																																		22201.2	1839.78	22162.8	117570	22199.4	1280.79
	14.2897	2.2236	0.7036	0.6742																																		22201.6	1072.58	22163.1	122671	22199.7	822.76
	14.2981	2.2182	0.7282	0.6604																																		22201.9	464.025	22163.4	124573	22200	928.392
	14.3064	2.2252	0.7204	0.659																																		22202.2	262.066	22163.8	122283	22200.3	1075.77
	14.3147	2.2266	0.7153	0.6813																																		22202.5	140.564	22164.1	119024	22200.6	1130.23
	14.3231	2.2251	0.7342	0.6883																																		22202.8	87.9367	22164.4	115350	22200.9	1230.35
	14.3314	2.231	0.7249	0.6771																																		22203.1	49.5191	22164.7	116241	22201.2	1333.27
	14.3397	2.2323	0.7304	0.6839																																		22203.4	139.2	22165	116520	22201.6	1226.4
	14.3481	2.2272	0.7554	0.6739																																		22203.8	644.835	22165.3	114478	22201.9	1154.48
	14.3564	2.2326	0.7151	0.6902																																		22204.1	1742.43	22165.6	111178	22202.2	1153.52
	14.3647	2.2102	0.7023	0.6514																																		22204.4	3204.43	22165.9	108557	22202.5	987.933
	14.3731	2.2234	0.7357	0.6608																																		22204.7	4253.43	22166.2	106691	22202.8	916.319
	14.3814	2.2227	0.7552	0.647																																		22205	4384.39	22166.6	104820	22203.1	1575.95
	14.3897	2.2265	0.7538	0.6191																																		22205.3	3481.16	22166.9	104591	22203.4	2295.18
	14.3981	2.2399	0.7314	0.6176																																		22205.6	2019.27	22167.2	105336	22203.8	2970.43
	14.4064	2.2298	0.7138	0.6022																																		22205.9	1164.51	22167.5	105150	22204.1	3762.46
	14.4147	2.2314	0.6964	0.5892																																		22206.2	941.063	22167.8	104396	22204.4	4087.44
	14.4231	2.2185	0.6949	0.6121																																		22206.6	1084.54	22168.1	100051	22204.7	3826.2
	14.4314	2.2109	0.7075	0.6395																																		22206.9	1113.8	22168.4	93311.4	22205	3077.33
	14.4397	2.2113	0.7335	0.6598																																		22207.2	988.948	22168.8	91268.8	22205.3	2219.27
	14.4481	2.2063	0.7374	0.639																																		22207.5	676.043	22169.1	93073.6	22205.6	1065.54
	14.4564	2.2103	0.735	0.6447																																		22207.8	287.91	22169.4	93733.6	22205.9	304.672
	14.4647	2.2136	0.7185	0.6593																																		22208.1	145.494	22169.7	93001.5	22206.2	164.392
	14.4731	2.2034	0.7043	0.6679																																		22208.4	154.233	22170	92742.2	22206.6	147.204
	14.4814	2.2015	0.7015	0.6037																																		22208.8	441.37	22170.3	93923.8	22206.9	122.061
	14.4897	2.2089	0.7265	0.6263																																		22209.1	978.906	22170.6	95000.3	22207.2	96.9173
	14.4981	2.2038	0.7349	0.5887																																		22209.4	1685.9	22170.9	95704.2	22207.5	69.7074
	14.5064	2.2133	0.6753	0.598																																		22209.7	2030.22	22171.2	97827.4	22207.8	42.1681
	14.5147	2.2087	0.7057	0.59																																		22210	1995.33	22171.6	97064.5	22208.1	15.3968
	14.5231	2.2007	0.7179	0.6069																																		22210.3	1581.15	22171.9	91796.3	22208.4	0
	14.5314	2.2078	0.761	0.579																																		22210.6	954.915	22172.2	82123.8	22208.8	0
	14.5397	2.2252	0.7104	0.6308																																		22210.9	743.518	22172.5	69727.9	22209.1	0
	14.5481	2.2199	0.7359	0.6307																																		22211.2	1133.65	22172.8	57322.1	22209.4	0
	14.5564	2.2159	0.7222	0.6136																																		22211.6	1826.12	22173.1	44142.5	22209.7	0
	14.5647	2.2016	0.7013	0.6215																																		22211.9	2173.21	22173.4	37612.9	22210	0
	14.5731	2.2167	0.692	0.6032																																		22212.2	1969.09	22173.8	35887.7	22210.3	0
	14.5814	2.2177	0.7072	0.6192																																		22212.5	1339.29	22174.1	39152.6	22210.6	0
	14.5897	2.2165	0.7003	0.6153																																		22212.8	544.541	22174.4	45336.6	22210.9	0
	14.5981	2.2142	0.6932	0.5973																																		22213.1	81.2078	22174.7	51420.4	22211.2	0
	14.6064	2.2019	0.7311	0.577																																		22213.4	47.8852	22175	54815.6	22211.6	0
	14.6147	2.195	0.7122	0.5705																																		22213.8	37.0828	22175.3	55444.7	22211.9	0
	14.6231	2.2012	0.7397	0.5594																																		22214.1	84.1536	22175.6	49369.6	22212.2	12.6448
	14.6314	2.1925	0.7651	0.5831																																		22214.4	192.838	22175.9	42871.9	22212.5	73.4674
	14.6397	2.1984	0.7165	0.6151																																		22214.7	148.952	22176.2	36200.7	22212.8	157.649
	14.6481	2.193	0.7207	0.6066																																		22215	78.8218	22176.6	32172.2	22213.1	241.658
	14.6564	2.1989	0.7227	0.6202																																		22215.3	246.798	22176.9	29573.1	22213.4	323.082
	14.6647	2.189	0.7173	0.6073																																		22215.6	526.923	22177.2	28672	22213.8	404.507
	14.6731	2.1929	0.7191	0.606																																		22215.9	871.499	22177.5	28860.2	22214.1	466.613
	14.6814	2.2079	0.7049	0.5814																																		22216.2	1417.39	22177.8	28923.1	22214.4	520.924
	14.6897	2.1888	0.6943	0.5724																																		22216.6	1871.18	22178.1	28852.7	22214.7	558.669
	14.6981	2.2002	0.6967	0.6185																																		22216.9	1931.45	22178.4	28551.4	22215	567.281
	14.7064	2.1862	0.7317	0.6402																																		22217.2	1658.72	22178.8	30701.6	22215.3	575.275
	14.7147	2.1917	0.7234	0.5917																																		22217.5	1204.4	22179.1	33009.5	22215.6	534.396
	14.7231	2.1781	0.6909	0.599																																		22217.8	580.176	22179.4	34226.6	22215.9	493.517
	14.7314	2.1822	0.6821	0.598																																		22218.1	100.569	22179.7	33470.9	22216.2	431.771
	14.7397	2.1778	0.6817	0.5889																																		22218.4	113.087	22180	31692.1	22216.6	359.393
	14.7481	2.2034	0.6443	0.5552																																		22218.8	78.2639	22180.3	28818.4	22216.9	283.304
	14.7564	2.1935	0.6681	0.6064																																		22219.1	37.4318	22180.6	25731.6	22217.2	199.049
	14.7647	2.185	0.6968	0.6301																																		22219.4	283.552	22180.9	23771.7	22217.5	114.794
	14.7731	2.1836	0.6873	0.6235																																		22219.7	806.222	22181.2	23390.9	22217.8	40.2701
	14.7814	2.185	0.6997	0.5868																																		22220	1473.25	22181.6	22130.2	22218.1	0
	14.7897	2.1788	0.7031	0.6166																																		22220.3	2124.61	22181.9	20135.9	22218.4	0
	14.7981	2.1713	0.7142	0.6079																																		22220.6	2672.35	22182.2	18455.8	22218.8	0
	14.8064	2.1785	0.7158	0.6118																																		22220.9	2731.27	22182.5	17214.1	22219.1	0
	14.8147	2.1858	0.7306	0.6003																																		22221.2	2284.45	22182.8	17122.9	22219.4	0
	14.8231	2.183	0.7312	0.6125																																		22221.6	1616.02	22183.1	18227.8	22219.7	0
	14.8314	2.1886	0.7007	0.6046																																		22221.9	906.34	22183.4	22546.8	22220	0
	14.8397	2.1862	0.6607	0.6129																																		22222.2	344.334	22183.8	25468
	14.8481	2.1746	0.6438	0.5836																																		22222.5	47.5981	22184.1	27865.4
	14.8564	2.1723	0.6808	0.5676																																		22222.8	0	22184.4	27725.7
	14.8647	2.1715	0.667	0.5717																																		22223.1	0	22184.7	26369.6
	14.8731	2.1808	0.6843	0.5516																																				22185	24536
	14.8814	2.1807	0.671	0.5109																																				22185.3	21615.6
	14.8897	2.177	0.6508	0.5279																																				22185.6	19153.9
	14.8981	2.1726	0.6552	0.5579																																				22185.9	17084.6
	14.9064	2.152	0.6506	0.5906																																				22186.2	14583.1
	14.9147	2.1617	0.6579	0.6018																																				22186.6	12278.8
	14.9231	2.1619	0.6522	0.6363																																				22186.9	11450.3
	14.9314	2.1682	0.669	0.6207																																				22187.2	10177.1
	14.9397	2.169	0.6684	0.6015																																				22187.5	8243.18
	14.9481	2.1556	0.6746	0.5914																																				22187.8	6240.72
	14.9564	2.1524	0.6557	0.5807																																				22188.1	4570.11
	14.9647	2.1614	0.6474	0.5538																																				22188.4	3126.44
	14.9731	2.1723	0.6645	0.5689																																				22188.8	2435.83
	14.9814	2.1688	0.673	0.5917																																				22189.1	2626.56
	14.9897	2.1635	0.6598	0.5799																																				22189.4	3089.04
	14.9981	2.1741	0.6548	0.6029																																				22189.7	3987.24
	15.0064	2.1665	0.645	0.5645																																				22190	4731.17
	15.0147	2.1719	0.6556	0.5481																																				22190.3	5374.03
	15.0231	2.1633	0.6358	0.5716																																				22190.6	5912.36
	15.0314	2.1574	0.6611	0.5525																																				22190.9	6066.64
	15.0397	2.1609	0.6626	0.5674																																				22191.2	6277.14
	15.0481	2.1637	0.6211	0.5767																																				22191.6	6350.44
	15.0564	2.1652	0.6424	0.5655																																				22191.9	5593.36
	15.0647	2.1812	0.626	0.5229																																				22192.2	4391.08
	15.0731	2.1801	0.6282	0.5247																																				22192.5	3930.34
	15.0814	2.1683	0.6546	0.5672																																				22192.8	4156.34
	15.0897	2.1679	0.6968	0.5548																																				22193.1	4276.8
	15.0981	2.1546	0.6638	0.5399																																				22193.4	4316.33
	15.1064	2.161	0.652	0.5485																																				22193.8	4010.04
	15.1147	2.1508	0.6674	0.5437																																				22194.1	3395.31
	15.1231	2.1705	0.6691	0.5773																																				22194.4	3181.31
	15.1314	2.1568	0.6392	0.5656																																				22194.7	3322.77
	15.1397	2.1486	0.6891	0.547																																				22195	3372.56
	15.1481	2.1546	0.658	0.5735																																				22195.3	2918.69
	15.1564	2.1536	0.6516	0.5426																																				22195.6	2382.02
	15.1647	2.1631	0.6657	0.5369																																				22195.9	1672.05
	15.1731	2.1474	0.6719	0.5688																																				22196.2	992.853
	15.1814	2.1468	0.6288	0.5322																																				22196.6	279.825
	15.1897	2.1368	0.6772	0.5235																																				22196.9	0
	15.1981	2.1372	0.6602	0.512																																				22197.2	0
	15.2064	2.1385	0.6778	0.5008																																				22197.5	0
	15.2147	2.133	0.6521	0.5232																																				22197.8	510.961
	15.2231	2.1496	0.6703	0.5342																																				22198.1	1357.76
	15.2314	2.1273	0.6557	0.5591																																				22198.4	1352.15
	15.2397	2.1404	0.6059	0.5197																																				22198.8	827.264
	15.2481	2.1371	0.6174	0.5432																																				22199.1	0
	15.2564	2.1331	0.6157	0.5298																																				22199.4	2035.42
	15.2647	2.1348	0.6223	0.5566																																				22199.7	1611.24
	15.2731	2.1336	0.6171	0.5631																																				22200	1816.29
	15.2814	2.1414	0.589	0.5558																																				22200.3	2129.73
	15.2897	2.1297	0.583	0.5688																																				22200.6	2293.21
	15.2981	2.1266	0.5699	0.5676																																				22200.9	2381.12
	15.3064	2.1287	0.5628	0.5664																																				22201.2	2271.39
	15.3147	2.1259	0.5594	0.5252																																				22201.6	1992.23
	15.3231	2.1211	0.5838	0.5779																																				22201.9	1815.95
	15.3314	2.1283	0.5621	0.5812																																				22202.2	1725.49
	15.3397	2.1507	0.5783	0.5787																																				22202.5	1187.52
	15.3481	2.1472	0.5903	0.5785																																				22202.8	455.248
	15.3564	2.1422	0.5647	0.5931																																				22203.1	0
	15.3647	2.1349	0.5763	0.5699																																				22203.4	0
	15.3731	2.1212	0.5844	0.5424																																				22203.8	315.721
	15.3814	2.1284	0.5625	0.5241																																				22204.1	1182.79
	15.3897	2.1357	0.5525	0.5322																																				22204.4	2019.39
	15.3981	2.1251	0.5774	0.5197																																				22204.7	2350.09
	15.4064	2.1237	0.55	0.4938																																				22205	1967.23
	15.4147	2.1258	0.5481	0.4935																																				22205.3	1094.23
	15.4231	2.1342	0.5771	0.5059																																				22205.6	235.884
	15.4314	2.1468	0.6007	0.485																																				22205.9	0
	15.4397	2.1341	0.5751	0.4074																																				22206.2	0
	15.4481	2.1204	0.5563	0.4048																																				22206.6	0
	15.4564	2.1205	0.5319	0.4467																																				22206.9	0
	15.4647	2.1236	0.5862	0.4656																																				22207.2	0
	15.4731	2.1149	0.5606	0.5054																																				22207.5	0
	15.4814	2.1081	0.5507	0.4909																																				22207.8	0
	15.4897	2.1063	0.5886	0.524																																				22208.1	28.1021
	15.4981	2.1109	0.573	0.5166																																				22208.4	610.927
	15.5064	2.1188	0.5411	0.473																																				22208.8	1331.49
	15.5147	2.118	0.5548	0.4818																																				22209.1	1793.24
	15.5231	2.1012	0.5414	0.4626																																				22209.4	1724.24
	15.5314	2.1022	0.5416	0.4852																																				22209.7	1906.72
	15.5397	2.1128	0.5558	0.4971																																				22210	2021.66
	15.5481	2.1087	0.5536	0.536																																				22210.3	2193.88
	15.5564	2.1166	0.5167	0.4781																																				22210.6	2451.47
	15.5647	2.1092	0.5324	0.4366																																				22210.9	2141.29
	15.5731	2.1055	0.5198	0.4695																																				22211.2	1351.83
	15.5814	2.0931	0.5446	0.4642																																				22211.6	478.79
	15.5897	2.1002	0.528	0.4176																																				22211.9	115.936
	15.5981	2.1022	0.4887	0.4631																																				22212.2	61.9551
	15.6064	2.0974	0.4855	0.5005																																				22212.5	6.4306
	15.6147	2.1001	0.4458	0.4907																																				22212.8	0
	15.6231	2.1009	0.4686	0.4391																																				22213.1	0
	15.6314	2.0861	0.4591	0.4189
	15.6397	2.0818	0.4971	0.4362
	15.6481	2.0994	0.5182	0.4513
	15.6564	2.1028	0.4961	0.4602
	15.6647	2.0939	0.5052	0.4539
	15.6731	2.0885	0.4839	0.4592
	15.6814	2.0805	0.4735	0.4629
	15.6897	2.0941	0.5093	0.4721
	15.6981	2.0904	0.4707	0.4859
	15.7064	2.0805	0.4162	0.4595
	15.7147	2.0844	0.4042	0.4652
	15.7231	2.0863	0.4051	0.4451
	15.7314	2.0812	0.4328	0.4231
	15.7397	2.0845	0.445	0.4682
	15.7481	2.0888	0.4275	0.4622
	15.7564	2.0877	0.4517	0.4256
	15.7647	2.0884	0.4472	0.418
	15.7731	2.0845	0.4465	0.415
	15.7814	2.0896	0.4474	0.4229
	15.7897	2.0898	0.4399	0.4073
	15.7981	2.0755	0.4116	0.4274
	15.8064	2.0847	0.3988	0.4574
	15.8147	2.0829	0.4127	0.3957
	15.8231	2.0805	0.4282	0.3716
	15.8314	2.0936	0.4431	0.4084
	15.8397	2.0906	0.4483	0.3856
	15.8481	2.0839	0.4399	0.3774
	15.8564	2.0817	0.4439	0.3728
	15.8647	2.0777	0.4568	0.3933
	15.8731	2.0671	0.4586	0.3574
	15.8814	2.0671	0.4291	0.4066
	15.8897	2.0702	0.4617	0.3779
	15.8981	2.0799	0.4623	0.3864
	15.9064	2.0803	0.4604	0.3772
	15.9147	2.068	0.413	0.3596
	15.9231	2.0637	0.4494	0.3742
	15.9314	2.0609	0.454	0.3598
	15.9397	2.0796	0.4647	0.3759
	15.9481	2.0814	0.4268	0.3548
	15.9564	2.077	0.4089	0.3381
	15.9647	2.0691	0.3922	0.3385
	15.9731	2.0657	0.3646	0.3511
	15.9814	2.0729	0.3549	0.3737
	15.9897	2.0737	0.3662	0.3406
	15.9981	2.0608	0.3569	0.3729
	16.0064	2.0686	0.3333	0.3749
	16.0147	2.0644	0.3469	0.3772
	16.0231	2.0601	0.3587	0.4106
	16.0314	2.0618	0.3666	0.3782
	16.0397	2.0764	0.3482	0.4078
	16.0481	2.0654	0.3582	0.4271
	16.0564	2.058	0.3236	0.4197
	16.0647	2.0442	0.3303	0.3852
	16.0731	2.0393	0.2875	0.3929
	16.0814	2.0523	0.2844	0.373
	16.0897	2.0402	0.2856	0.3896
	16.0981	2.053	0.2695	0.3959
	16.1064	2.0476	0.2664	0.3964
	16.1147	2.0526	0.2471	0.3711
	16.1231	2.0445	0.2566	0.361
	16.1314	2.0466	0.2736	0.3566
	16.1397	2.0519	0.2703	0.3641
	16.1481	2.0525	0.2641	0.3845
	16.1564	2.0456	0.2365	0.331
	16.1647	2.0414	0.2563	0.3465
	16.1731	2.0468	0.2619	0.3587
	16.1814	2.0451	0.2846	0.4085
	16.1897	2.0425	0.2769	0.3426
	16.1981	2.0559	0.2776	0.3027
	16.2064	2.051	0.2646	0.303
	16.2147	2.0534	0.2584	0.2955
	16.2231	2.0701	0.2965	0.347
	16.2314	2.0735	0.2966	0.3407
	16.2397	2.0662	0.3062	0.3441
	16.2481	2.0594	0.2718	0.3051
	16.2564	2.0614	0.2753	0.2887
	16.2647	2.0623	0.2615	0.268
	16.2731	2.0613	0.2408	0.287
	16.2814	2.0573	0.2745	0.3264
	16.2897	2.0506	0.3152	0.3197
	16.2981	2.0489	0.3065	0.3115
	16.3064	2.0451	0.2703	0.2552
	16.3147	2.0295	0.2778	0.2639
	16.3231	2.037	0.2187	0.2632
	16.3314	2.0453	0.2265	0.2561
	16.3397	2.0455	0.2605	0.3223
	16.3481	2.0388	0.258	0.3509
	16.3564	2.0386	0.2179	0.3328
	16.3647	2.0336	0.2058	0.2968
	16.3731	2.0355	0.2413	0.2859
	16.3814	2.0313	0.21	0.2695
	16.3897	2.0187	0.2034	0.2389
	16.3981	2.0292	0.219	0.2283
	16.4064	2.0179	0.2358	0.301
	16.4147	2.0256	0.2	0.3237
	16.4231	2.0285	0.1658	0.3209
	16.4314	2.0156	0.1588	0.2881
	16.4397	2.0089	0.1641	0.3148
	16.4481	2.0181	0.1312	0.2941
	16.4564	2.0262	0.1555	0.3127
	16.4647	2.0172	0.1392	0.3317
	16.4731	2.0118	0.134	0.3093
	16.4814	2.0115	0.1086	0.2953
	16.4897	2.0111	0.126	0.3082
	16.4981	2.0098	0.1197	0.2684
	16.5064	2.005	0.0973	0.2577
	16.5147	1.9862	0.1106	0.2914
	16.5231	1.9935	0.1142	0.2613
	16.5314	1.9841	0.0867	0.2677
	16.5397	1.9835	0.1058	0.2496
	16.5481	1.9866	0.1288	0.2577
	16.5564	1.9785	0.1268	0.2825
	16.5647	1.9847	0.1132	0.245
	16.5731	1.9851	0.1154	0.2283
	16.5814	1.9803	0.1147	0.2179
	16.5897	1.9818	0.1078	0.2163
	16.5981	1.9902	0.1233	0.1868
	16.6064	1.9957	0.1321	0.1788
	16.6147	1.997	0.1124	0.184
	16.6231	2.0005	0.1451	0.162
	16.6314	1.9975	0.1613	0.1567
	16.6397	1.9982	0.147	0.1817
[truncated: 2,804 more rows]
